# Supplementary material for: Absence of Neuroplastic Changes in the Bilateral H-Reflex Amplitude following Spinal Manipulation with Activator IV
Source: Medicina (Kaunas). 2022 Oct 25;58(11):1521. doi: 10.3390/medicina58111521 (PMC9696979; doi:10.3390/medicina58111521)
Supplement: Supplementary file 1 [file medicina-58-01521-s001.zip]

Archive with 1 entries (1 files):
- medicina-1878614-supplementary.xlsx
