# Supplementary material for: Absence of Neuroplastic Changes in the Bilateral H-Reflex Amplitude following Spinal Manipulation with Activator IV
Source: Medicina (Kaunas). 2022 Oct 25;58(11):1521. doi: 10.3390/medicina58111521 (PMC9696979; doi:10.3390/medicina58111521)
Supplement: Supplementary file 1 [file medicina-58-01521-s001.zip › medicina-1878614-supplementary.xlsx]

## Sheet: Hoja1
Supplementary Material: Table S1. Raw data
Dancers	Stim	M_Right_Before	H_Right_Before	M_Right_After	H_Right_After	SD Sup_M_Right_Before	Sup_H_Right_After	Sup_M_Right_After	Sup_H_Right_after	Stim	M_Left_Before	H_Left_Before	M_Left_After	H_Left_After	Sup_M_Left_Before	Sup_H_Left_Before	Sup_M_Left_After	Sup_H_Left_After	Non-Dancers	Stim	M_Right_Before	H_Right_Before	M_Right_After	H_Right_After	Sup_M_Right_Before	Sup_H_Right_After	Sup_M_Right_After	Sup_H_Right_after	Stim	M_Left_Before	H_Left_Before	M_Left_After	H_Left_After	Sup_M_Left_Before	Sup_H_Left_Before	Sup_M_Left_After	Sup_H_Left_After	SE Inf	SD Inf_M_Right_Before	Inf_H_Right_After	Inf_M_Right_After	Inf_H_Right_after	Inf_M_Left_Before	Inf_H_Left_Before	Inf_M_Left_After	Inf_H_Left_After	Inf_M_Right_Before	Inf_H_Right_After	Inf_M_Right_After
	3.8462	10.9588	14.8834	0.9814	11.6428	20.0407	17.8355	1.3557	15.2379	3.8462	1.2835	10.7699	1.425	8.1632	1.5814	14.7557	1.8157	12.182		3.8462	1.1644	12.5787	1.1926	13.3379	1.9938	16.7647	2.1577	19.1248	3.8462	1.4685	7.5533	1.6353	11.9793	2.0317	10.1788	2.4994	18.2435	Dancers	1.8768	11.9312	0.6072	8.0478	0.9855	6.7841	1.0343	4.1444	0.3349	8.3927	0.2275
	4.2218	11.0004	15.1543	1.0143	11.909	20.0924	18.1632	1.3951	15.5635	4.2218	1.3319	11.0387	1.4734	8.3987	1.6388	15.114	1.8749	12.5067		4.2218	1.1919	12.9358	1.2217	13.7272	2.0389	17.2456	2.2088	19.6869	4.2218	1.5154	7.8395	1.6843	12.342	2.0945	10.5454	2.5716	18.7637	and	1.9085	12.1454	0.6335	8.2545	1.0249	6.9634	1.0718	4.2907	0.3449	8.626	0.2345
	4.5974	11.043	15.4292	1.0485	12.1799	20.1448	18.4968	1.436	15.8947	4.5974	1.3822	11.312	1.5235	8.6392	1.6985	15.4779	1.9363	12.8374		4.5974	1.2201	13.2996	1.2514	14.1237	2.085	17.7357	2.2611	20.2594	4.5974	1.5637	8.1337	1.7348	12.7121	2.1593	10.9217	2.646	19.2939	non-Dancers	1.9411	12.3617	0.661	8.4652	1.0659	7.1461	1.1107	4.441	0.3553	8.8635	0.2417
	4.973	11.0864	15.708	1.0842	12.4556	20.198	18.836	1.4785	16.2314	4.973	1.4346	11.5898	1.5756	8.8846	1.7607	15.8472	1.9999	13.1742		4.973	1.249	13.6702	1.2819	14.5273	2.1321	18.2352	2.3146	20.8424	4.973	1.6136	8.4358	1.7868	13.0897	2.2261	11.3078	2.7225	19.834		1.9747	12.58	0.6898	8.6799	1.1085	7.3324	1.1513	4.5951	0.3659	9.1052	0.2491
	5.3486	11.1307	15.9906	1.1213	12.7361	20.2521	19.181	1.5226	16.5738	5.3486	1.4892	11.8721	1.6296	9.135	1.8256	16.222	2.0658	13.517		5.3486	1.2786	14.0475	1.3131	14.9381	2.1803	18.7439	2.3694	21.4357	5.3486	1.6651	8.7461	1.8405	13.4746	2.295	11.7038	2.8013	20.384		2.0093	12.8003	0.72	8.8985	1.1528	7.5221	1.1934	4.7531	0.3769	9.3511	0.2568
	5.7242	11.176	16.277	1.1599	13.0214	20.3069	19.5315	1.5684	16.9217	5.7242	1.546	12.1588	1.6857	9.3904	1.8931	16.6022	2.1341	13.8658		5.7242	1.3089	14.4314	1.345	15.3559	2.2296	19.2618	2.4254	22.0392	5.7242	1.7182	9.0645	1.8957	13.8668	2.3659	12.1098	2.8825	20.9438		2.045	13.0226	0.7515	9.121	1.1989	7.7154	1.2373	4.9151	0.3882	9.6011	0.2647
	6.0998	11.2222	16.5671	1.2002	13.3113	20.3626	19.8874	1.616	17.2752	6.0998	1.6052	12.4501	1.7439	9.6508	1.9635	16.9879	2.2049	14.2207		6.0998	1.3399	14.8221	1.3778	15.7807	2.28	19.7889	2.4827	22.6529	6.0998	1.773	9.3911	1.9527	14.2663	2.4391	12.5258	2.966	21.5134		2.0817	13.2468	0.7845	9.3474	1.2468	7.9122	1.2829	5.081	0.3999	9.8553	0.2728
	6.4754	11.2694	16.8608	1.2423	13.6059	20.4192	20.2488	1.6655	17.6343	6.4754	1.6668	12.7458	1.8044	9.9162	2.037	17.3789	2.2784	14.5815		6.4754	1.3717	15.2193	1.4113	16.2125	2.3315	20.3251	2.5413	23.2766	6.4754	1.8296	9.7259	2.0113	14.6731	2.5145	12.9519	3.052	22.0927		2.1196	13.4729	0.819	9.5776	1.2966	8.1126	1.3304	5.2509	0.4119	10.1135	0.2813
	6.851	11.3177	17.1581	1.2861	13.9052	20.4767	20.6154	1.717	17.9988	6.851	1.731	13.0459	1.8672	10.1865	2.1136	17.7752	2.3547	14.9483		6.851	1.4043	15.6231	1.4456	16.6511	2.3842	20.8704	2.6013	23.9102	6.851	1.8879	10.0689	2.0718	15.0871	2.5922	13.388	3.1406	22.6817		2.1586	13.7009	0.8551	9.8116	1.3483	8.3166	1.3798	5.4248	0.4243	10.3759	0.29
	7.2266	11.367	17.4589	1.3318	14.209	20.5352	20.9872	1.7707	18.3688	7.2266	1.7978	13.3505	1.9325	10.4619	2.1935	18.1768	2.4338	15.3211		7.2266	1.4376	16.0335	1.4808	17.0964	2.4381	21.4247	2.6626	24.5535	7.2266	1.948	10.4202	2.1341	15.5082	2.6723	13.8343	3.2317	23.2803		2.1989	13.9307	0.8929	10.0493	1.402	8.5241	1.4312	5.6026	0.4371	10.6423	0.2989
	7.6022	11.4175	17.7631	1.3794	14.5174	20.5946	21.3639	1.8265	18.7442	7.6022	1.8674	13.6594	2.0003	10.7421	2.277	18.5836	2.5159	15.6998		7.6022	1.4717	16.4503	1.5168	17.5484	2.4932	21.9878	2.7254	25.2065	7.6022	2.0101	10.7797	2.1983	15.9363	2.7549	14.2907	3.3256	23.8883		2.2403	14.1623	0.9323	10.2906	1.4579	8.7352	1.4846	5.7844	0.4502	10.9128	0.3082
	7.9778	11.4691	18.0707	1.4292	14.8302	20.655	21.7456	1.8848	19.1249	7.9778	1.9399	13.9727	2.0708	11.0274	2.3641	18.9956	2.6013	16.0844		7.9778	1.5067	16.8735	1.5537	18.0069	2.5495	22.5597	2.7896	25.869	7.9778	2.0741	11.1474	2.2644	16.3714	2.84	14.7571	3.4222	24.5057		2.2831	14.3957	0.9736	10.5356	1.5158	8.9499	1.5403	5.9703	0.4638	11.1873	0.3178
	8.3534	11.5218	18.3814	1.4811	15.1474	20.7165	22.1321	1.9456	19.5108	8.3534	2.0155	14.2903	2.144	11.3175	2.455	19.4126	2.6899	16.4749		8.3534	1.5425	17.303	1.5915	18.4719	2.6071	23.1402	2.8553	26.5407	8.3534	2.1402	11.5233	2.3325	16.8134	2.9277	15.2337	3.5217	25.1323		2.3272	14.6307	1.0167	10.784	1.576	9.1681	1.5982	6.1601	0.4778	11.4658	0.3277
	8.729	11.5758	18.6953	1.5354	15.4689	20.779	22.5232	2.009	19.9019	8.729	2.0943	14.6122	2.2202	11.6125	2.55	19.8346	2.7821	16.8711		8.729	1.5791	17.7387	1.6302	18.9432	2.666	23.7293	2.9225	27.2214	8.729	2.2083	11.9073	2.4027	17.2621	3.0181	15.7202	3.6241	25.7679		2.3726	14.8674	1.0617	11.0359	1.6385	9.3898	1.6584	6.3538	0.4922	11.7482	0.3379
	9.1046	11.631	19.0122	1.592	15.7946	20.8426	22.9187	2.0752	20.2982	9.1046	2.1763	14.9383	2.2995	11.9123	2.6493	20.2616	2.8779	17.2731		9.1046	1.6167	18.1806	1.6699	19.4206	2.7262	24.3268	2.9913	27.9111	9.1046	2.2786	12.2995	2.4751	17.7174	3.1112	16.2167	3.7296	26.4124		2.4195	15.1057	1.1088	11.291	1.7033	9.615	1.7211	6.5515	0.5071	12.0345	0.3484
	9.4802	11.6876	19.3321	1.6512	16.1244	20.9074	23.3186	2.1445	20.6993	9.4802	2.2618	15.2686	2.3819	12.2169	2.753	20.6934	2.9775	17.6807		9.4802	1.6551	18.6286	1.7105	19.9041	2.7878	24.9326	3.0616	28.6093	9.4802	2.351	12.6997	2.5496	18.1793	3.2072	16.7231	3.8382	27.0657		2.4678	15.3455	1.1579	11.5494	1.7705	9.8438	1.7863	6.7531	0.5224	12.3246	0.3593
	9.8558	11.7455	19.6547	1.713	16.4582	20.9733	23.7227	2.2169	21.1054	9.8558	2.3509	15.6029	2.4676	12.5263	2.8615	21.1299	3.0812	18.094		9.8558	1.6945	19.0824	1.7521	20.3935	2.8507	25.5464	3.1336	29.316	9.8558	2.4258	13.1078	2.6264	18.6474	3.3061	17.2393	3.9499	27.7274		2.5176	15.5868	1.2091	11.811	1.8403	10.0759	1.8541	6.9586	0.5382	12.6185	0.3706
	10.2314	11.8048	19.9801	1.7776	16.7958	21.0405	24.1308	2.2927	21.5162	10.2314	2.4437	15.9413	2.5568	12.8403	2.9748	21.571	3.1891	18.5127		10.2314	1.7348	19.5421	1.7947	20.8886	2.9151	26.1681	3.2071	30.0308	10.2314	2.5029	13.5239	2.7055	19.1218	3.408	17.7652	4.065	28.3975		2.569	15.8294	1.2626	12.0755	1.9126	10.3115	1.9246	7.1679	0.5545	12.9161	0.3822
	10.607	11.8655	20.308	1.8452	17.1372	21.1089	24.5427	2.372	21.9315	10.607	2.5405	16.2835	2.6497	13.1589	3.0933	22.0166	3.3014	18.9369		10.607	1.7761	20.0075	1.8383	21.3892	2.9809	26.7976	3.2824	30.7535	10.607	2.5824	13.9476	2.787	19.6022	3.5129	18.3006	4.1835	29.0757		2.622	16.0734	1.3183	12.3429	1.9877	10.5505	1.9979	7.381	0.5713	13.2174	0.3942
	10.9826	11.9277	20.6384	1.9158	17.4822	21.1787	24.9582	2.4552	22.3513	10.9826	2.6413	16.6296	2.7463	13.4821	3.2172	22.4665	3.4185	19.3663		10.9826	1.8184	20.4785	1.883	21.8952	3.0482	27.4346	3.3594	31.4839	10.9826	2.6643	14.379	2.8709	20.0884	3.6211	18.8455	4.3055	29.7616		2.6767	16.3185	1.3764	12.6131	2.0654	10.7927	2.0741	7.5978	0.5886	13.5223	0.4066
	11.3582	11.9914	20.9711	1.9897	17.8307	21.2497	25.3773	2.5425	22.7754	11.3582	2.7464	16.9794	2.8469	13.8097	3.3468	22.9207	3.5405	19.8011		11.3582	1.8617	20.9549	1.9288	22.4064	3.117	28.079	3.4381	32.2215	11.3582	2.7489	14.818	2.9574	20.5802	3.7325	19.3995	4.431	30.4552		2.7331	16.5649	1.437	12.8859	2.146	11.0382	2.1534	7.8184	0.6065	13.8308	0.4194
	11.7338	12.0567	21.3059	2.067	18.1824	21.3222	25.7996	2.634	23.2036	11.7338	2.856	17.3329	2.9517	14.1417	3.4823	23.3789	3.6677	20.2409		11.7338	1.9061	21.4366	1.9757	22.9225	3.1874	28.7304	3.5186	32.9661	11.7338	2.836	15.2642	3.0466	21.0775	3.8473	19.9626	4.5603	31.156		2.7913	16.8123	1.5	13.1612	2.2296	11.2868	2.2357	8.0426	0.6249	14.1427	0.4327
	12.1094	12.1237	21.6428	2.1479	18.5373	21.3961	26.225	2.7302	23.6357	12.1094	2.9701	17.6898	3.0608	14.478	3.6241	23.8411	3.8004	20.6857		12.1094	1.9516	21.9234	2.0237	23.4434	3.2593	29.3888	3.601	33.7174	12.1094	2.9259	15.7176	3.1384	21.5801	3.9656	20.5345	4.6934	31.8639		2.8513	17.0606	1.5655	13.4388	2.3161	11.5386	2.3212	8.2703	0.6438	14.458	0.4464
	12.485	12.1923	21.9816	2.2325	18.8951	21.4715	26.6533	2.8313	24.0716	12.485	3.0891	18.0501	3.1745	14.8185	3.7724	24.3069	3.9389	21.1354		12.485	1.9981	22.4151	2.0729	23.9689	3.3328	30.0537	3.6852	34.4751	12.485	3.0186	16.178	3.2329	22.0876	4.0874	21.115	4.8304	32.5784		2.9132	17.3098	1.6337	13.7187	2.4057	11.7933	2.4101	8.5016	0.6634	14.7766	0.4605
	12.8606	12.2627	22.3221	2.3211	19.2558	21.5484	27.0844	2.9376	24.511	12.8606	3.213	18.4137	3.2929	15.163	3.9275	24.7763	4.0834	21.5898		12.8606	2.0458	22.9117	2.1232	24.4987	3.408	30.725	3.7714	35.2387	12.8606	3.1141	16.6452	3.3304	22.5998	4.2129	21.7038	4.9714	33.2993		2.9771	17.5599	1.7046	14.0006	2.4986	12.051	2.5023	8.7362	0.6836	15.0984	0.4751
	13.2362	12.335	22.6642	2.4138	19.619	21.6268	27.5178	3.0494	24.9536	13.2362	3.3422	18.7803	3.4162	15.5115	4.0897	25.2491	4.2343	22.0488		13.2362	2.0946	23.4129	2.1748	25.0325	3.4849	31.4025	3.8595	36.008	13.2362	3.2126	17.1189	3.4307	23.1166	4.3421	22.3007	5.1166	34.0262		3.0431	17.8106	1.7782	14.2843	2.5947	12.3115	2.5981	8.9742	0.7043	15.4233	0.4902
	13.6118	12.4091	23.0077	2.5108	19.9846	21.7069	27.9536	3.1671	25.3994	13.6118	3.4768	19.1498	3.5447	15.8638	4.2594	25.725	4.392	22.5122		13.6118	2.1446	23.9185	2.2277	25.5702	3.5635	32.0857	3.9495	36.7825	13.6118	3.3141	17.599	3.5341	23.6375	4.4752	22.9053	5.266	34.7587		3.1112	18.0618	1.8546	14.5698	2.6942	12.5746	2.6975	9.2154	0.7258	15.7513	0.5058
	13.9874	12.4851	23.3525	2.6124	20.3524	21.7887	28.3914	3.2911	25.8479	13.9874	3.6171	19.5221	3.6786	16.2198	4.4368	26.2039	4.5567	22.9799		13.9874	2.1959	24.4284	2.2818	26.1115	3.6439	32.7745	4.0417	37.5619	13.9874	3.4187	18.0851	3.6406	24.1624	4.6123	23.5174	5.4198	35.4965		3.1814	18.3135	1.9338	14.8568	2.7973	12.8404	2.8006	9.4597	0.7479	16.0822	0.5219
	14.363	12.5631	23.6983	2.7188	20.7221	21.8723	28.831	3.4217	26.299	14.363	3.7632	19.897	3.8182	16.5794	4.6224	26.6854	4.7289	23.4517		14.363	2.2483	24.9422	2.3372	26.6561	3.726	33.4685	4.1359	38.3458	14.363	3.5266	18.5771	3.7502	24.691	4.7534	24.1366	5.5781	36.2391		3.2539	18.5656	2.016	15.1452	2.9039	13.1085	2.9075	9.7071	0.7706	16.416	0.5386
	14.7386	12.6432	24.0451	2.8303	21.0936	21.9576	29.2723	3.5593	26.7525	14.7386	3.9154	20.2742	3.9636	16.9424	4.8164	27.1694	4.909	23.9274		14.7386	2.3021	25.46	2.394	27.2038	3.81	34.1675	4.2322	39.1337	14.7386	3.6378	19.0746	3.8632	25.2228	4.8988	24.7625	5.7411	36.9861		3.3287	18.8179	2.1012	15.4347	3.0143	13.379	3.0182	9.9574	0.7941	16.7525	0.5559
	15.1142	12.7254	24.3926	2.9469	21.4666	22.0448	29.7149	3.7044	27.2079	15.1142	4.0739	20.6536	4.1152	17.3086	5.0192	27.6556	5.0974	24.4068		15.1142	2.3571	25.9813	2.4522	27.7542	3.8959	34.871	4.3307	39.9252	15.1142	3.7523	19.5772	3.9795	25.7578	5.0484	25.3947	5.9088	37.7371		3.406	19.0704	2.1894	15.7252	3.1285	13.6516	3.133	10.2105	0.8183	17.0916	0.5737
	15.4898	12.8098	24.7407	3.0691	21.8408	22.1339	30.1586	3.8574	27.6651	15.4898	4.2389	21.035	4.2732	17.678	5.2312	28.1438	5.2945	24.8898		15.4898	2.4135	26.506	2.5117	28.3071	3.9837	35.5787	4.4314	40.7199	15.4898	3.8704	20.0848	4.0993	26.2954	5.2025	26.0328	6.0815	38.4916		3.4857	19.3228	2.2808	16.0165	3.2467	13.9262	3.2519	10.4662	0.8433	17.4332	0.5921
	15.8654	12.8965	25.0891	3.1971	22.2161	22.225	30.6032	4.0188	28.1237	15.8654	4.4108	21.4181	4.4379	18.0503	5.4526	28.6336	5.5007	25.3761		15.8654	2.4712	27.0338	2.5728	28.8622	4.0734	36.2904	4.5343	41.5173	15.8654	3.992	20.597	4.2227	26.8353	5.3611	26.6764	6.2591	39.2493		3.568	19.5751	2.3753	16.3084	3.369	14.2026	3.3751	10.7245	0.869	17.7772	0.6112
	16.241	12.9856	25.4378	3.331	22.5921	22.3182	31.0484	4.189	28.5835	16.241	4.5897	21.8027	4.6095	18.4254	5.684	29.1248	5.7165	25.8655		16.241	2.5304	27.5645	2.6352	29.4192	4.1652	37.0056	4.6396	42.317	16.241	4.1173	21.1133	4.3498	27.3773	5.5243	27.325	6.442	40.0094		3.653	19.8271	2.4731	16.6007	3.4955	14.4806	3.5024	10.9852	0.8956	18.1234	0.6309
	16.6166	13.0771	25.7864	3.4713	22.9686	22.4134	31.4941	4.3684	29.0441	16.6166	4.7759	22.1886	4.7883	18.803	5.9255	29.6171	5.9424	26.3579		16.6166	2.591	28.0979	2.6993	29.9778	4.2589	37.7241	4.7473	43.1184	16.6166	4.2464	21.6335	4.4806	27.9209	5.6924	27.9782	6.6301	40.7717		3.7408	20.0787	2.5742	16.8932	3.6263	14.7601	3.6342	11.2482	0.923	18.4718	0.6512
	16.9922	13.1711	26.1348	3.6182	23.3454	22.5109	31.9398	4.5576	29.5052	16.9922	4.9697	22.5755	4.9747	19.183	6.1777	30.1102	6.1788	26.8529		16.9922	2.653	28.6337	2.7648	30.5376	4.3548	38.4453	4.8573	43.9212	16.9922	4.3795	22.1571	4.6153	28.4658	5.8653	28.6354	6.8237	41.5354		3.8314	20.3299	2.6788	17.1856	3.7616	15.0409	3.7705	11.5132	0.9512	18.8222	0.6723
	17.3678	13.2678	26.4829	3.772	23.7221	22.6106	32.3855	4.7571	29.9664	17.3678	5.1712	22.9632	5.1688	19.5653	6.4409	30.6037	6.4263	27.3503		17.3678	2.7166	29.1717	2.832	31.0983	4.4529	39.1689	4.9698	44.7248	17.3678	4.5165	22.6838	4.754	29.0116	6.0433	29.2961	7.023	42.3002		3.9249	20.5803	2.7869	17.4778	3.9016	15.3227	3.9114	11.7803	0.9803	19.1745	0.6941
	17.7434	13.3671	26.8304	3.9329	24.0984	22.7127	32.8308	4.9673	30.4274	17.7434	5.3808	23.3514	5.3711	19.9495	6.7154	31.0974	6.6853	27.8499		17.7434	2.7817	29.7115	2.9007	31.6597	4.5531	39.8946	5.0848	45.5287	17.7434	4.6576	23.2131	4.8968	29.5579	6.2264	29.9597	7.228	43.0655		4.0215	20.83	2.8986	17.7695	4.0463	15.6053	4.0569	12.0491	1.0103	19.5285	0.7166
	18.119	13.4692	27.177	4.1014	24.4742	22.8171	33.2754	5.1887	30.8879	18.119	5.5987	23.7397	5.5818	20.3355	7.0016	31.5909	6.9563	28.3515		18.119	2.8484	30.253	2.9712	32.2213	4.6555	40.6219	5.2024	46.3324	18.119	4.8029	23.7447	5.0438	30.1043	6.4149	30.6258	7.4389	43.8306		4.1212	21.0787	3.014	18.0605	4.1959	15.8886	4.2073	12.3195	1.0412	19.8841	0.74
	18.4946	13.5741	27.5227	4.2776	24.8491	22.9241	33.7192	5.422	31.3475	18.4946	5.8252	24.128	5.8012	20.7231	7.2999	32.0838	7.2399	28.8548		18.4946	2.9167	30.7957	3.0433	32.7828	4.7603	41.3504	5.3226	47.1354	18.4946	4.9526	24.278	5.1952	30.6503	6.6087	31.2937	7.6559	44.595		4.2242	21.3263	3.1333	18.3506	4.3505	16.1723	4.3625	12.5915	1.0731	20.2411	0.7641
	18.8702	13.682	27.8672	4.462	25.2228	23.0336	34.1617	5.6675	31.8059	18.8702	6.0605	24.516	6.0296	21.112	7.6106	32.5758	7.5365	29.3594		18.8702	2.9866	31.3396	3.1172	33.344	4.8673	42.0797	5.4454	47.9371	18.8702	5.1067	24.8126	5.351	31.1956	6.8082	31.9627	7.8791	45.3582		4.3305	21.5727	3.2566	18.6396	4.5104	16.4561	4.5226	12.8647	1.106	20.5995	0.789
	19.2458	13.793	28.2103	4.6548	25.5949	23.1458	34.6029	5.9257	32.2627	19.2458	6.3048	24.9032	6.2673	21.5021	7.9341	33.0666	7.8467	29.8652		19.2458	3.0583	31.8841	3.1929	33.9043	4.9767	42.8094	5.571	48.7371	19.2458	5.2654	25.348	5.5114	31.7398	7.0133	32.6324	8.1087	46.1195		4.4403	21.8178	3.3839	18.9272	4.6756	16.7399	4.6879	13.139	1.1399	20.9589	0.8149
	19.6214	13.9072	28.5518	4.8564	25.9653	23.2607	35.0424	6.1973	32.7174	19.6214	6.5585	25.2895	6.5146	21.893	8.2706	33.5557	8.1709	30.3718		19.6214	3.1317	32.4292	3.2705	34.4635	5.0886	43.539	5.6994	49.5347	19.6214	5.4288	25.8838	5.6765	32.2823	7.2243	33.302	8.345	46.8782		4.5537	22.0613	3.5155	19.2132	4.8464	17.0233	4.8583	13.4142	1.1748	21.3194	0.8416
	19.997	14.0246	28.8915	5.067	26.3336	23.3784	35.4798	6.4826	33.1698	19.997	6.8217	25.6745	6.7718	22.2846	8.6206	34.0428	8.5097	30.879		19.997	3.2069	32.9744	3.3499	35.0212	5.203	44.2681	5.8306	50.3295	19.997	5.5969	26.4194	5.8463	32.8228	7.4412	33.9708	8.5879	47.6338		4.6708	22.3031	3.6514	19.4974	5.0228	17.3062	5.0339	13.6902	1.2109	21.6807	0.8692
	20.3726	14.1454	29.2291	5.287	26.6995	23.4991	35.9151	6.7821	33.6195	20.3726	7.0947	26.0579	7.0392	22.6765	8.9843	34.5275	8.8634	31.3864		20.3726	3.284	33.5194	3.4313	35.577	5.3199	44.9963	5.9647	51.1209	20.3726	5.77	26.9544	6.0212	33.3608	7.6643	34.6383	8.8378	48.3857		4.7918	22.5431	3.7919	19.7795	5.2051	17.5882	5.2149	13.9667	1.248	22.0426	0.8978
	20.7482	14.2697	29.5645	5.5167	27.0627	23.6228	36.3479	7.0964	34.0661	20.7482	7.3777	26.4393	7.317	23.0686	9.3621	35.0095	9.2326	31.8938		20.7482	3.3629	34.064	3.5146	36.1306	5.4394	45.7231	6.1018	51.9083	20.7482	5.9482	27.4882	6.2011	33.8958	7.8937	35.3036	9.0947	49.133		4.9166	22.7812	3.937	20.0594	5.3934	17.8692	5.4014	14.2435	1.2864	22.405	0.9274
	21.1238	14.3976	29.8975	5.7564	27.4229	23.7496	36.7778	7.4258	34.5091	21.1238	7.671	26.8186	7.6056	23.4606	9.7541	35.4883	9.6177	32.4008		21.1238	3.4437	34.6079	3.6	36.6816	5.5615	46.448	6.2419	52.6912	21.1238	6.1315	28.0203	6.3862	34.4274	8.1295	35.9662	9.359	49.8754		5.0456	23.0171	4.087	20.3367	5.5879	18.1488	5.5934	14.5204	1.3259	22.7678	0.9581
	21.4994	14.5292	30.2278	6.0064	27.7798	23.8796	37.2048	7.7709	34.9483	21.4994	7.9747	27.1952	7.905	23.8522	10.1606	35.9636	10.019	32.9071		21.4994	3.5265	35.1507	3.6874	37.2297	5.6863	47.1707	6.3851	53.469	21.4994	6.3201	28.5502	6.5767	34.9551	8.3718	36.6253	9.6307	50.6119		5.1788	23.2508	4.242	20.6112	5.7888	18.4269	5.7911	14.7973	1.3666	23.1307	0.9898
	21.875	14.6647	30.5552	6.2671	28.133	24.013	37.6284	8.1319	35.3832	21.875	8.289	27.569	8.2157	24.2432	10.5818	36.4349	10.4369	33.4124		21.875	3.6113	35.6921	3.777	37.7743	5.814	47.8906	6.5314	54.2411	21.875	6.5141	29.0772	6.7726	35.4784	8.6209	37.2801	9.91	51.342		5.3164	23.482	4.4022	20.8828	5.9961	18.703	5.9944	15.0739	1.4087	23.4935	1.0226
	22.2506	14.8041	30.8795	6.5386	28.4823	24.1497	38.0484	8.5093	35.8135	22.2506	8.6141	27.9395	8.5377	24.6332	11.018	36.9019	10.8718	33.9164		22.2506	3.6982	36.2317	3.8688	38.3152	5.9444	48.6073	6.6809	55.007	22.2506	6.7137	29.601	6.9742	35.9969	8.8769	37.9299	10.1971	52.065		5.4584	23.7107	4.5678	21.1511	6.2101	18.9771	6.2036	15.35	1.452	23.8562	1.0566
	22.6262	14.9476	31.2006	6.8212	28.8274	24.29	38.4646	8.9034	36.2388	22.6262	8.9501	28.3065	8.8713	25.022	11.4693	37.3642	11.3239	34.4187		22.6262	3.7872	36.7694	3.9628	38.852	6.0777	49.3203	6.8337	55.7661	22.6262	6.919	30.1208	7.1815	36.5101	9.1399	38.574	10.4923	52.7803		5.6051	23.9366	4.739	21.4159	6.431	19.2487	6.4187	15.6254	1.4966	24.2184	1.0918
	23.0018	15.0953	31.5182	7.1152	29.1679	24.434	38.8767	9.3145	36.6587	23.0018	9.2973	28.6696	9.2165	25.4094	11.9357	37.8214	11.7933	34.919		23.0018	3.8784	37.3046	4.0591	39.3843	6.214	50.0292	6.9899	56.5179	23.0018	7.1301	30.6362	7.3948	37.0175	9.4101	39.2117	10.7957	53.487		5.7566	24.1596	4.9159	21.6771	6.6589	19.5177	6.6397	15.8998	1.5427	24.5801	1.1282
	23.3774	15.2474	31.832	7.4208	29.5036	24.5817	39.2844	9.7428	37.0729	23.3774	9.6557	29.0285	9.5736	25.795	12.4175	38.2731	12.2804	35.417		23.3774	3.9717	37.8372	4.1577	39.9118	6.3533	50.7334	7.1495	57.2618	23.3774	7.3472	31.1466	7.6141	37.5186	9.6876	39.8421	11.1075	54.1846		5.9131	24.3796	5.0987	21.9344	6.8939	19.7838	6.8668	16.1731	1.5902	24.941	1.1659
	23.753	15.4039	32.1419	7.7382	29.8342	24.7333	39.6874	10.1886	37.481	23.753	10.0255	29.3829	9.9426	26.1786	12.9146	38.719	12.7851	35.9122		23.753	4.0674	38.3668	4.2588	40.4339	6.4957	51.4326	7.3126	57.9972	23.753	7.5705	31.6514	7.8396	38.0129	9.9726	40.4645	11.4279	54.8723		6.0746	24.5964	5.2877	22.1875	7.1363	20.0468	7.1	16.4451	1.6392	25.301	1.2049
	24.1286	15.5651	32.4477	8.0675	30.1594	24.8889	40.0856	10.652	37.8825	24.1286	10.4066	29.7324	10.3235	26.5599	13.427	39.1586	13.3075	36.4044		24.1286	4.1654	38.893	4.3623	40.9505	6.6412	52.1263	7.4792	58.7236	24.1286	7.7999	32.15	8.0715	38.5	10.2652	41.0781	11.7571	55.5495		6.2414	24.8099	5.483	22.4362	7.3862	20.3063	7.3394	16.7154	1.6896	25.6598	1.2454
	24.5042	15.7311	32.7492	8.409	30.4788	25.0486	40.4786	11.133	38.2773	24.5042	10.7993	30.0769	10.7163	26.9385	13.9548	39.5916	13.8476	36.8932		24.5042	4.2658	39.4156	4.4684	41.461	6.7899	52.8139	7.6495	59.4404	24.5042	8.0358	32.6418	8.3099	38.9794	10.5657	41.6822	12.0953	56.2154		6.4136	25.0198	5.6849	22.6804	7.6438	20.5621	7.585	16.9839	1.7417	26.0172	1.2872
	24.8798	15.902	33.0462	8.7627	30.7923	25.2126	40.8661	11.6318	38.6649	24.8798	11.2035	30.4159	11.121	27.3143	14.4978	40.0176	14.4052	37.3782		24.8798	4.3686	39.9341	4.5771	41.9651	6.9419	53.4951	7.8235	60.1471	24.8798	8.2781	33.1264	8.555	39.4506	10.8742	42.276	12.4427	56.8694		6.5914	25.2262	5.8935	22.9197	7.9092	20.8141	7.8369	17.2504	1.7954	26.3732	1.3306
	25.2554	16.078	33.3384	9.1286	31.0995	25.3809	41.2481	12.1482	39.045	25.2554	11.6192	30.7491	11.5376	27.6868	15.0559	40.4363	14.9801	37.8591		25.2554	4.474	40.4483	4.6884	42.4624	7.0973	54.1693	8.0013	60.8431	25.2554	8.5272	33.603	8.8068	39.9131	11.1907	42.8588	12.7996	57.5108		6.775	25.4287	6.1091	23.1541	8.1825	21.0618	8.0951	17.5146	1.8507	26.7273	1.3755
	25.631	16.2592	33.6257	9.507	31.4002	25.5538	41.6241	12.6821	39.4173	25.631	12.0464	31.0763	11.9659	28.0559	15.6289	40.8473	15.5721	38.3354		25.631	4.5819	40.9579	4.8025	42.9526	7.2561	54.8362	8.1829	61.5278	25.631	8.7831	34.0713	9.0657	40.3665	11.5156	43.4297	13.166	58.1388		6.9645	25.6273	6.3318	23.3832	8.464	21.3052	8.3596	17.7763	1.9077	27.0796	1.422
	26.0066	16.4457	33.9079	9.8976	31.6941	25.7313	41.994	13.2334	39.7815	26.0066	12.4851	31.3972	12.4056	28.4211	16.2167	41.2503	16.1807	38.807		26.0066	4.6925	41.4625	4.9194	43.4353	7.4184	55.4952	8.3685	62.2008	26.0066	9.0459	34.5305	9.3317	40.8102	11.8489	43.9881	13.5423	58.753		7.1601	25.8218	6.5618	23.6068	8.7536	21.544	8.6305	18.0352	1.9666	27.4297	1.4702
	26.3822	16.6379	34.1848	10.3006	31.981	25.9136	42.3574	13.8018	40.1372	26.3822	12.9353	31.7115	12.8567	28.7823	16.8189	41.645	16.8056	39.2732		26.3822	4.8057	41.9617	5.0391	43.9101	7.5842	56.146	8.5581	62.8615	26.3822	9.3159	34.9801	9.6051	41.2439	12.1909	44.5331	13.9287	59.3524		7.3621	26.0122	6.7995	23.8249	9.0516	21.778	8.9077	18.2913	2.0272	27.7775	1.5201
	26.7578	16.8357	34.4562	10.7159	32.2606	26.1009	42.7143	14.3869	40.4842	26.7578	13.3967	32.0189	13.3188	29.139	17.4353	42.031	17.4462	39.7339		26.7578	4.9217	42.4554	5.1619	44.3767	7.7537	56.788	8.7519	63.5094	26.7578	9.5931	35.4196	9.8859	41.667	12.5416	45.0642	14.3253	59.9366		7.5705	26.1981	7.0449	24.0371	9.3582	22.0069	9.1913	18.5441	2.0897	28.1227	1.5718
	27.1334	17.0394	34.722	11.1432	32.5327	26.2932	43.0644	14.9883	40.8222	27.1334	13.8694	32.3193	13.7915	29.4911	18.0656	42.408	18.1018	40.1887		27.1334	5.0406	42.9431	5.2876	44.8347	7.927	57.4209	8.9498	64.144	27.1334	9.8777	35.8484	10.1744	42.0791	12.9012	45.5804	14.7323	60.5048		7.7856	26.3796	7.2982	24.2432	9.6733	22.2306	9.4812	18.7936	2.1542	28.4652	1.6254
	27.509	17.2492	34.9818	11.5826	32.797	26.4908	43.4073	15.6055	41.1509	27.509	14.3531	32.6123	14.2747	29.8383	18.7092	42.7757	18.7718	40.6371		27.509	5.1623	43.4245	5.4165	45.2838	8.104	58.0442	9.152	64.7647	27.509	10.1699	36.266	10.4706	42.4798	13.27	46.0812	15.1501	61.0565		8.0075	26.5564	7.5597	24.4432	9.997	22.4488	9.7775	19.0395	2.2206	28.8048	1.6809
	27.8846	17.4651	35.2357	12.0338	33.0534	26.6937	43.743	16.2379	41.4701	27.8846	14.8478	32.8977	14.7677	30.1801	19.3659	43.1339	19.4554	41.0788		27.8846	5.287	43.8993	5.5485	45.7235	8.2849	58.6575	9.3587	65.3711	27.8846	10.4698	36.6718	10.7749	42.8686	13.6479	46.5659	15.5787	61.5909		8.2366	26.7284	7.8296	24.6368	10.3296	22.6614	10.08	19.2815	2.2892	29.1411	1.7384
	28.2602	17.6875	35.4834	12.4966	33.3017	26.9022	44.0712	16.885	41.7795	28.2602	15.3531	33.1753	15.2702	30.5164	20.0351	43.4822	20.1517	41.5134		28.2602	5.4148	44.3673	5.6839	46.1537	8.4698	59.2604	9.5697	65.9628	28.2602	10.7775	37.0654	11.0873	43.2451	14.0353	47.0337	16.0184	62.1075		8.4728	26.8956	8.1081	24.8238	10.6711	22.8683	10.3888	19.5195	2.3598	29.4742	1.798
	28.6358	17.9165	35.7247	12.9707	33.5415	27.1164	44.3917	17.546	42.079	28.6358	15.8689	33.4449	15.7818	30.8469	20.7163	43.8205	20.8598	41.9406		28.6358	5.5457	44.828	5.8226	46.5739	8.6588	59.8524	9.7854	66.5392	28.6358	11.0932	37.4462	11.408	43.6089	14.4322	47.484	16.4695	62.6057		8.7166	27.0577	8.3953	25.0041	11.0214	23.0692	10.7037	19.7532	2.4326	29.8036	1.8597
	29.0114	18.1522	35.9596	13.4559	33.7729	27.3364	44.7044	18.2202	42.3682	29.0114	16.3949	33.7062	16.3018	31.1712	21.4091	44.1485	21.5787	42.36		29.0114	5.6798	45.2813	5.9647	46.9838	8.8519	60.4333	10.0057	67.0999	29.0114	11.4171	37.8138	11.7372	43.9595	14.8389	47.9162	16.932	63.0848		8.968	27.2147	8.6915	25.1775	11.3808	23.264	11.0248	19.9824	2.5076	30.1293	1.9237
	29.387	18.3948	36.1877	13.9518	33.9955	27.5624	45.0089	18.9068	42.6471	29.387	16.931	33.9592	16.8297	31.4891	22.1127	44.4659	22.3074	42.7713		29.387	5.8171	45.7267	6.1104	47.3831	9.0493	61.0025	10.2308	67.6444	29.387	11.7493	38.1676	12.0751	44.2967	15.2554	48.3297	17.4063	63.5444		9.2272	27.3665	8.9968	25.3439	11.7492	23.4525	11.3519	20.207	2.585	30.451	1.99
	29.7626	18.6446	36.409	14.4581	34.2093	27.7946	45.3052	19.6049	42.9154	29.7626	17.4767	34.2036	17.365	31.8004	22.8268	44.7725	23.0449	43.1741		29.7626	5.9578	46.1641	6.2597	47.7715	9.2509	61.5597	10.4608	68.1723	29.7626	12.09	38.5073	12.4218	44.6199	15.682	48.7238	17.8925	63.9839		9.4945	27.5128	9.3114	25.5032	12.1266	23.6347	11.6851	20.4267	2.6647	30.7685	2.0587
	30.1382	18.9016	36.6234	14.9746	34.414	28.0332	45.5931	20.3136	43.1729	30.1382	18.0318	34.4393	17.9071	32.1046	23.5506	45.0682	23.79	43.568		30.1382	6.1019	46.5931	6.4128	48.1488	9.457	62.1046	10.6957	68.6833	30.1382	12.4392	38.8323	12.7775	44.9289	16.1187	49.098	18.3909	64.4027		9.7701	27.6537	9.6356	25.6551	12.5131	23.8104	12.0241	20.6412	2.7469	31.0815	2.1299
	30.5138	19.1662	36.8307	15.5007	34.6096	28.2782	45.8724	21.0321	43.4196	30.5138	18.5961	34.6661	18.4553	32.4016	24.2835	45.3527	24.5417	43.9527		30.5138	6.2496	47.0134	6.5697	48.5145	9.6676	62.6369	10.9357	69.1768	30.5138	12.7972	39.1422	13.1424	45.2233	16.5657	49.4519	18.9017	64.8004		10.0542	27.789	9.9694	25.7996	12.9087	23.9794	12.3689	20.8505	2.8316	31.39	2.2037
	30.8894	19.4385	37.0307	16.0362	34.7959	28.5299	46.1429	21.7594	43.6554	30.8894	19.1691	34.8838	19.0091	32.6911	25.0249	45.6258	25.2988	44.3278		30.8894	6.4008	47.4249	6.7305	48.8684	9.8828	63.156	11.1809	69.6526	30.8894	13.1641	39.4367	13.5167	45.5027	17.0232	49.7848	19.425	65.1764		10.347	27.9186	10.313	25.9365	13.3133	24.1418	12.7195	21.0543	2.9189	31.6937	2.2801
	31.265	19.7186	37.2234	16.5806	34.9729	28.7885	46.4044	22.4946	43.88	31.265	19.7505	35.0924	19.5679	32.9728	25.7742	45.8875	26.0602	44.6931		31.265	6.5558	47.8271	6.8954	49.2103	10.1027	63.6618	11.4314	70.1103	31.265	13.54	39.7153	13.9005	45.7668	17.4912	50.0963	19.961	65.5303		10.6487	28.0423	10.6667	26.0658	13.7269	24.2973	13.0757	21.2525	3.0089	31.9924	2.3594
	31.6406	20.0068	37.4086	17.1337	35.1403	29.0541	46.657	23.2368	44.0934	31.6406	20.3401	35.2918	20.1311	33.2465	26.5306	46.1376	26.8248	45.0482		31.6406	6.7145	48.2199	7.0644	49.54	10.3274	64.154	11.6873	70.5494	31.6406	13.9251	39.9776	14.294	46.0154	17.9701	50.386	20.51	65.8617		10.9594	28.1602	11.0305	26.1873	14.1495	24.4459	13.4374	21.4448	3.1016	32.2859	2.4415
	32.0162	20.3032	37.5862	17.6949	35.2982	29.3269	46.9003	23.9852	44.2955	32.0162	20.9373	35.4817	20.6981	33.5119	27.2937	46.3758	27.5915	45.3927		32.0162	6.8771	48.603	7.2377	49.857	10.557	64.6322	11.9488	70.9698	32.0162	14.3195	40.2234	14.6973	46.248	18.4598	50.6534	21.0722	66.1701		11.2796	28.2721	11.4047	26.301	14.581	24.5876	13.8047	21.6311	3.1971	32.5739	2.5267
	32.3918	20.6081	37.7561	18.264	35.4465	29.6071	47.1343	24.7388	44.4863	32.3918	21.542	35.6622	21.2683	33.7688	28.0627	46.6022	28.3593	45.7263		32.3918	7.0436	48.9762	7.4154	50.1613	10.7917	65.0961	12.2159	71.371	32.3918	14.7234	40.4523	15.1107	46.4645	18.9605	50.8982	21.6478	66.4551		11.6092	28.3779	11.7892	26.4067	15.0213	24.7223	14.1773	21.8112	3.2956	32.8564	2.6149
	32.7674	20.9216	37.9182	18.8406	35.5851	29.8948	47.3589	25.4968	44.6658	32.7674	22.1536	35.8332	21.8412	34.0169	28.8369	46.8166	29.1272	46.0488		32.7674	7.2142	49.3392	7.5976	50.4525	11.0314	65.5454	12.4888	71.7528	32.7674	15.1369	40.6639	15.5343	46.6645	19.4724	51.1201	22.2368	66.7164		11.9485	28.4776	12.1844	26.5044	15.4703	24.8498	14.5552	21.9849	3.3971	33.133	2.7064
	33.143	21.244	38.0725	19.4243	35.714	30.1902	47.5739	26.2584	44.8338	33.143	22.7719	35.9945	22.4163	34.256	29.6159	47.0189	29.8944	46.3598		33.143	7.389	49.6918	7.7844	50.7305	11.2764	65.98	12.7677	72.1148	33.143	15.5601	40.8581	15.9683	46.8479	19.9955	51.3188	22.8396	66.9537		12.2978	28.5711	12.5903	26.5941	15.9279	24.9702	14.9383	22.1521	3.5016	33.4036	2.8012
	33.5186	21.5753	38.2187	20.0149	35.8331	30.4935	47.7792	27.023	44.9905	33.5186	23.3965	36.1462	22.9931	34.4859	30.3989	47.209	30.6598	46.6591		33.5186	7.568	50.0338	7.976	50.995	11.5267	66.3995	13.0526	72.457	33.5186	15.9932	41.0345	16.4128	47.0143	20.53	51.4939	23.4563	67.1665		12.6572	28.6582	13.0069	26.6756	16.394	25.0835	15.3265	22.3127	3.6093	33.6681	2.8995
	33.8942	21.9159	38.3569	20.6121	35.9424	30.8048	47.9748	27.7897	45.1357	33.8942	24.0269	36.2882	23.5713	34.7063	31.1854	47.3868	31.4226	46.9463		33.8942	7.7514	50.365	8.1725	51.2459	11.7825	66.8038	13.3437	72.7789	33.8942	16.4363	41.1929	16.868	47.1637	21.0761	51.6454	24.0871	67.3548		13.0269	28.739	13.4345	26.749	16.8685	25.1895	15.7199	22.4664	3.7202	33.9261	3.0013
	34.2698	22.2658	38.487	21.2156	36.0419	31.1244	48.1605	28.5581	45.2696	34.2698	24.6629	36.4203	24.1502	34.9171	31.9748	47.5524	32.1823	47.2211		34.2698	7.9392	50.6851	8.374	51.483	12.0438	67.1927	13.6411	73.0804	34.2698	16.8896	41.3332	17.334	47.2959	21.6338	51.7729	24.7321	67.5181		13.4072	28.8134	13.8731	26.8142	17.3511	25.2883	16.1182	22.6131	3.8345	34.1776	3.1069
	34.6454	22.6253	38.6088	21.8251	36.1316	31.4524	48.3364	29.3275	45.3922	34.6454	25.3041	36.5427	24.7298	35.1181	32.7665	47.7056	32.9381	47.4834		34.6454	8.1316	50.994	8.5806	51.7061	12.3108	67.5658	13.945	73.3614	34.6454	17.353	41.4551	17.8111	47.4105	22.2032	51.8765	25.3915	67.6563		13.7981	28.8812	14.3227	26.8711	17.8417	25.3798	16.5214	22.7528	3.9523	34.4223	3.2163
	35.021	22.9944	38.7224	22.4404	36.2117	31.789	48.5022	30.0974	45.5035	35.021	25.9501	36.6553	25.3095	35.309	33.56	47.8464	33.6894	47.7328		35.021	8.3286	51.2916	8.7926	51.915	12.5837	67.9231	14.2555	73.6215	35.021	17.8269	41.5585	18.2993	47.5076	22.7844	51.9559	26.0656	67.7691		14.1999	28.9426	14.7834	26.9198	18.3402	25.4641	16.9296	22.8852	4.0736	34.66	3.3297
	35.3966	23.3735	38.8277	23.0614	36.2819	32.1343	48.658	30.8675	45.6036	35.3966	26.6006	36.7579	25.8891	35.4898	34.3548	47.9748	34.4357	47.9692		35.3966	8.5304	51.5776	9.01	52.1097	12.8624	68.2644	14.5729	73.8607	35.3966	18.3112	41.6433	18.7988	47.587	23.3777	52.0113	26.7543	67.8565		14.6127	28.9974	15.2553	26.9603	18.8463	25.541	17.3426	23.0103	4.1985	34.8907	3.4472
	35.7722	23.7626	38.9247	23.6879	36.3425	32.4884	48.8038	31.6374	45.6926	35.7722	27.2551	36.8508	26.4685	35.6601	35.1504	48.0908	35.1767	48.1922		35.7722	8.7372	51.8518	9.2331	52.29	13.1472	68.5896	14.8972	74.0789	35.7722	18.8061	41.7093	19.3097	47.6486	23.9829	52.0424	27.4579	67.9183		15.0368	29.0456	15.7383	26.9925	19.3599	25.6107	17.7604	23.128	4.3271	35.114	3.569
	36.1478	24.1619	39.0132	24.3197	36.3935	32.8516	48.9393	32.4069	45.7705	36.1478	27.9135	36.9337	27.0474	35.8199	35.9463	48.1943	35.9119	48.4016		36.1478	8.9489	52.1142	9.4619	52.4557	13.4382	68.8985	15.2286	74.2758	36.1478	19.3116	41.7565	19.8323	47.6923	24.6003	52.0495	28.1766	67.9544		15.4722	29.0871	16.2325	27.0166	19.8807	25.6731	18.1829	23.2381	4.4595	35.3299	3.6952
	36.5234	24.5716	39.0934	24.9568	36.435	33.224	49.0648	33.1756	45.8376	36.5234	28.5753	37.0068	27.6257	35.9689	36.742	48.2854	36.6412	48.5973		36.5234	9.1657	52.3646	9.6966	52.6068	13.7356	69.1911	15.5673	74.4515	36.5234	19.828	41.7849	20.3665	47.718	25.23	52.0326	28.9104	67.9646		15.9191	29.122	16.7379	27.0324	20.4085	25.7282	18.6102	23.3405	4.5959	35.5381	3.826
	36.899	24.9917	39.1651	25.5989	36.467	33.6058	49.18	33.9435	45.8939	36.899	29.2401	37.0701	28.2033	36.1072	37.5372	48.3641	37.3644	48.7791		36.899	9.3878	52.6028	9.9375	52.7432	14.0393	69.4671	15.9134	74.6059	36.899	20.3552	41.7943	20.9126	47.7257	25.8719	51.9919	29.6594	67.9491		16.3776	29.1501	17.2543	27.0401	20.9431	25.776	19.0422	23.4352	4.7363	35.7385	3.9615
	37.2746	25.4225	39.2283	26.2462	36.4896	33.997	49.285	34.7105	45.9395	37.2746	29.9078	37.1234	28.7801	36.2344	38.3314	48.4304	38.0812	48.9467		37.2746	9.6152	52.8288	10.1846	52.8647	14.3497	69.7266	16.2672	74.7388	37.2746	20.8934	41.785	21.4707	47.7155	26.5262	51.9275	30.4239	67.9077		16.8479	29.1716	17.7818	27.0397	21.4843	25.8165	19.4789	23.5221	4.8808	35.931	4.1019
	37.6502	25.864	39.2831	26.8984	36.503	34.3979	49.3798	35.4765	45.9747	37.6502	30.578	37.167	29.3561	36.3506	39.1241	48.4843	38.7918	49.1		37.6502	9.8482	53.0424	10.4381	52.9715	14.6667	69.9695	16.6288	74.8504	37.6502	21.4426	41.7568	22.0408	47.6872	27.1929	51.8397	31.2038	67.8405		17.3301	29.1864	18.3203	27.0312	22.0318	25.8497	19.9203	23.6011	5.0296	36.1153	4.2474
	38.0258	26.3164	39.3294	27.5555	36.5072	34.8085	49.4644	36.2414	45.9995	38.0258	31.2503	37.2008	29.9313	36.4555	39.9152	48.5259	39.4961	49.2388		38.0258	10.0867	53.2436	10.6983	53.0633	14.9907	70.1958	16.9985	74.9405	38.0258	22.0029	41.7098	22.6231	47.641	27.8722	51.7288	31.9994	67.7476		17.8243	29.1944	18.8695	27.0148	22.5855	25.8756	20.3664	23.6722	5.1827	36.2914	4.3981
	38.4014	26.7797	39.3672	28.2175	36.5023	35.2289	49.5387	37.0055	46.0142	38.4014	31.9246	37.2247	30.5057	36.5491	40.7041	48.5552	40.1942	49.363		38.4014	10.3309	53.4322	10.9653	53.1402	15.3216	70.4053	17.3764	75.0092	38.4014	22.5743	41.6442	23.2177	47.5768	28.5639	51.595	32.8106	67.6291		18.3305	29.1957	19.4295	26.9904	23.1451	25.8943	20.8172	23.7352	5.3403	36.4591	4.5542
	38.777	27.2541	39.3966	28.8844	36.4886	35.6593	49.6029	37.7686	46.0189	38.777	32.6004	37.239	31.0794	36.6313	41.4905	48.5722	40.8863	49.4724		38.777	10.581	53.6082	11.2393	53.2021	15.6597	70.5982	17.7627	75.0565	38.777	23.1568	41.56	23.8246	47.4948	29.2683	51.4389	33.6376	67.485		18.8488	29.1903	20.0001	26.9583	23.7103	25.9058	21.2726	23.7902	5.5024	36.6182	4.7159
	39.1526	27.7396	39.4176	29.556	36.4661	36.0998	49.657	38.531	46.0138	39.1526	33.2776	37.2435	31.6525	36.702	42.2741	48.5771	41.5724	49.567		39.1526	10.8371	53.7715	11.5205	53.2491	16.005	70.7745	18.1577	75.0826	39.1526	23.7506	41.4574	24.4439	47.395	29.9853	51.2608	34.4805	67.3155		19.3793	29.1782	20.581	26.9184	24.2811	25.9099	21.7326	23.837	5.6692	36.7686	4.8834
	39.5282	28.2362	39.4302	30.2324	36.435	36.5504	49.7009	39.2927	45.9991	39.5282	33.9558	37.2384	32.2251	36.7612	43.0546	48.5698	42.2528	49.6466		39.5282	11.0994	53.9221	11.8092	53.2811	16.3579	70.9341	18.5615	75.0873	39.5282	24.3556	41.3366	25.0757	47.2775	30.7149	51.0612	35.3392	67.1209		19.9221	29.1594	21.1721	26.8709	24.8571	25.9069	22.1974	23.8758	5.8408	36.9102	5.0568
	39.9038	28.7441	39.4344	30.9135	36.3955	37.0112	49.7347	40.0539	45.9751	39.9038	34.6349	37.2236	32.7973	36.8088	43.8318	48.5506	42.9278	49.7112		39.9038	11.3678	54.0599	12.1054	53.2982	16.7183	71.077	18.9744	75.071	39.9038	24.9719	41.1977	25.7201	47.1425	31.4571	50.8407	36.2138	66.9013		20.477	29.134	21.7732	26.8159	25.4381	25.8966	22.6668	23.9063	6.0173	37.0428	5.2363
	40.2794	29.2633	39.4302	31.5993	36.3476	37.4824	49.7585	40.8147	45.9418	40.2794	35.3146	37.1992	33.3692	36.8447	44.6052	48.5193	43.5976	49.7606		40.2794	11.6427	54.1849	12.4095	53.3004	17.0865	71.2035	19.3967	75.0336	40.2794	25.5993	41.041	26.377	46.9901	32.2119	50.5997	37.1044	66.6569		21.0442	29.102	22.3839	26.7535	26.024	25.8791	23.1408	23.9287	6.1988	37.1664	5.4222
	40.655	29.7937	39.4178	32.2896	36.2917	37.9639	49.7723	41.5752	45.8995	40.655	35.9946	37.1653	33.941	36.8689	45.3747	48.4763	44.2625	49.7949		40.655	11.924	54.2971	12.7216	53.2877	17.4626	71.3135	19.8285	74.9753	40.655	26.2379	40.8667	27.0465	46.8205	32.9794	50.339	38.011	66.3881		21.6236	29.0633	23.0041	26.6838	26.6145	25.8544	23.6196	23.9429	6.3854	37.2808	5.6146
	41.0306	30.3354	39.3972	32.9845	36.2278	38.4557	49.7761	42.3355	45.8485	41.0306	36.6748	37.122	34.5129	36.8814	46.14	48.4214	44.9228	49.8139		41.0306	12.212	54.3965	13.0419	53.2603	17.8468	71.4071	20.2702	74.8963	41.0306	26.8876	40.6751	27.7286	46.6339	33.7594	50.0592	38.9335	66.0952		22.2151	29.0182	23.6335	26.6071	27.2096	25.8225	24.103	23.9489	6.5772	37.3859	5.8137
	41.4062	30.8883	39.3683	33.6838	36.1562	38.958	49.7702	43.0959	45.789	41.4062	37.3549	37.0692	35.085	36.8822	46.9008	48.3549	45.5789	49.8177		41.4062	12.5068	54.483	13.3708	53.2181	18.2393	71.4844	20.7219	74.7968	41.4062	27.5484	40.4664	28.4233	46.4305	34.5519	49.7611	39.872	65.7784		22.8187	28.9665	24.2717	26.5233	27.809	25.7834	24.591	23.9468	6.7744	37.4816	6.0197
	41.7819	31.4525	39.3314	34.3874	36.077	39.4706	49.7544	43.8564	45.7212	41.7819	38.0348	37.007	35.6574	36.8713	47.657	48.2769	46.2311	49.8062		41.7819	12.8086	54.5567	13.7084	53.1613	18.6401	71.5456	21.184	74.6769	41.7819	28.2202	40.2411	29.1305	46.2106	35.3569	49.4452	40.8264	65.4382		23.4344	28.9084	24.9184	26.4328	28.4125	25.7371	25.0838	23.9365	6.977	37.5678	6.2328
	42.1575	32.0278	39.2864	35.0952	35.9904	39.9937	49.729	44.617	45.6452	42.1575	38.7142	36.9355	36.2304	36.8487	48.4083	48.1874	46.8797	49.7794		42.1575	13.1174	54.6176	14.0549	53.09	19.0495	71.5907	21.6566	74.5369	42.1575	28.9028	39.9993	29.8502	45.9743	36.1742	49.1126	41.7967	65.0749		24.062	28.8439	25.5734	26.3356	29.0201	25.6836	25.5812	23.918	7.1852	37.6444	6.4532
	42.5331	32.6142	39.2335	35.807	35.8967	40.5271	49.6939	45.3779	45.5615	42.5331	39.3931	36.8548	36.8042	36.8144	49.1546	48.0867	47.5251	49.7374		42.5331	13.4334	54.6657	14.4106	53.0043	19.4677	71.62	22.1402	74.377	42.5331	29.5962	39.7415	30.5824	45.7219	37.0037	48.7639	42.7828	64.6889		24.7013	28.7731	26.2362	26.2319	29.6315	25.6229	26.0832	23.8915	7.3991	37.7114	6.6811
	42.9087	33.2116	39.1727	36.5227	35.7959	41.0709	49.6494	46.139	45.4701	42.9087	40.0711	36.7649	37.3788	36.7685	49.8956	47.9748	48.1676	49.6801		42.9087	13.7568	54.7011	14.7758	52.9042	19.8948	71.6336	22.6349	74.1974	42.9087	30.3002	39.4681	31.3269	45.4538	37.8453	48.4001	43.7845	64.2808		25.3523	28.696	26.9065	26.1218	30.2467	25.5549	26.5899	23.8568	7.6187	37.7687	6.9167
	43.2843	33.8198	39.1041	37.2422	35.6885	41.6249	49.5955	46.9004	45.3713	43.2843	40.7484	36.6659	37.9544	36.711	50.6311	47.8519	48.8076	49.6077		43.2843	14.0876	54.7239	15.1507	52.7901	20.331	71.6316	23.1411	73.9984	43.2843	31.0146	39.1794	32.0837	45.1701	38.6987	48.0221	44.8019	63.8508		26.0147	28.6128	27.5839	26.0057	30.8656	25.4798	27.1012	23.8142	7.8442	37.8162	7.1602
	43.6599	34.4387	39.0279	37.9651	35.5744	42.1891	49.5323	47.6621	45.2653	43.6599	41.4246	36.5578	38.5313	36.6419	51.3611	47.7181	49.4454	49.5202		43.6599	14.4261	54.7341	15.5354	52.6619	20.7764	71.6143	23.6591	73.7803	43.6599	31.7392	38.8758	32.8526	44.8714	39.5639	47.6307	45.8347	63.3997		26.6883	28.5234	28.2681	25.8835	31.4881	25.3975	27.6172	23.7636	8.0757	37.8538	7.4118
	44.0355	35.0682	38.944	38.6914	35.454	42.7634	49.4599	48.4239	45.1524	44.0355	42.0996	36.4409	39.1095	36.5614	52.0853	47.5737	50.0812	49.4176		44.0355	14.7723	54.7317	15.9304	52.5199	21.2313	71.5818	24.1892	73.5434	44.0355	32.4738	38.5578	33.6334	44.5578	40.4405	47.2271	46.8827	62.9277		27.373	28.4281	28.9588	25.7556	32.1139	25.308	28.1377	23.7051	8.3133	37.8816	7.6716
	44.4111	35.708	38.8526	39.4207	35.3275	43.3476	49.3784	49.1859	45.0328	44.4111	42.7735	36.315	39.6892	36.4695	52.8037	47.4187	50.7155	49.3001		44.4111	15.1265	54.7169	16.3358	52.3642	21.6958	71.5344	24.7317	73.288	44.4111	33.2182	38.2257	34.4259	44.2298	41.3283	46.812	47.9458	62.4356		28.0684	28.3268	29.6554	25.6221	32.7432	25.2113	28.6629	23.6388	8.5571	37.8994	7.94
	44.7867	36.358	38.7538	40.1528	35.195	43.9417	49.288	49.9479	44.9068	44.7867	43.446	36.1804	40.2705	36.3663	53.5162	47.2533	51.3485	49.1678		44.7867	15.4886	54.6897	16.752	52.195	22.1701	71.4723	25.2869	73.0145	44.7867	33.972	37.8802	35.23	43.8876	42.2271	46.3867	49.0238	61.9237		28.7743	28.2197	30.3577	25.4832	33.3758	25.1074	29.1925	23.5648	8.8072	37.9072	8.217
	45.1623	37.0179	38.6478	40.8875	35.0568	44.5454	49.1888	50.7096	44.7744	45.1623	44.1171	36.037	40.8536	36.2519	54.2225	47.0778	51.9805	49.0208		45.1623	15.859	54.6503	17.179	52.0125	22.6544	71.3957	25.8551	72.7231	45.1623	34.7349	37.5215	36.0454	43.5317	43.1364	45.9519	50.1163	61.3928		29.4904	28.1068	31.0654	25.3391	34.0117	24.9962	29.7267	23.483	9.0636	37.905	8.5029
	45.5379	37.6875	38.5346	41.6245	34.9131	45.1587	49.0809	51.4711	44.6361	45.5379	44.7868	35.8851	41.4385	36.1265	54.9228	46.8924	52.6117	48.8592		45.5379	16.2376	54.5988	17.6173	51.8169	23.1488	71.3049	26.4368	72.4143	45.5379	35.5067	37.1503	36.8718	43.1625	44.056	45.5089	51.2231	60.8434		30.2164	27.9883	31.7779	25.1901	34.6507	24.8778	30.2654	23.3937	9.3265	37.8927	8.7978
	45.9135	38.3665	38.4144	42.3634	34.7641	45.7811	48.9645	52.2319	44.4919	45.9135	45.4549	35.7247	42.0255	35.9901	55.6168	46.6971	53.2423	48.6832		45.9135	16.6247	54.5352	18.067	51.6084	23.6535	71.2	27.0322	72.0883	45.9135	36.287	36.7669	37.7088	42.7804	44.9853	45.0586	52.3438	60.276		30.9518	27.8643	32.495	25.0362	35.293	24.7522	30.8086	23.2969	9.5959	37.8705	9.1019
	46.2891	39.0545	38.2873	43.1041	34.61	46.4127	48.8397	52.992	44.3421	46.2891	46.1215	35.5558	42.6144	35.8429	56.3046	46.4923	53.8727	48.4929		46.2891	17.0203	54.4598	18.5285	51.3872	24.1687	71.0814	27.6416	71.7457	46.2891	37.0754	36.372	38.5563	42.3857	45.924	44.602	53.4782	59.6914		31.6964	27.7348	33.2162	24.8778	35.9383	24.6194	31.3561	23.1928	9.872	37.8382	9.4154
	46.6647	39.7514	38.1533	43.8462	34.451	47.053	48.7066	53.7511	44.187	46.6647	46.7864	35.3787	43.2056	35.685	56.9861	46.2782	54.5031	48.2886		46.6647	17.4247	54.3726	19.0019	51.1537	24.6946	70.9493	28.2655	71.3867	46.6647	37.8715	35.966	39.4137	41.9789	46.8716	44.1401	54.6257	59.0901		32.4497	27.6001	33.9413	24.715	36.5867	24.4792	31.9081	23.0814	10.1547	37.7958	9.7384
	47.0403	40.4566	38.0128	44.5894	34.2873	47.7019	48.5654	54.5088	44.0266	47.0403	47.4497	35.1934	43.7989	35.5166	57.6613	46.0549	55.1335	48.0704		47.0403	17.8378	54.2738	19.4876	50.9079	25.2313	70.8041	28.9042	71.0118	47.0403	38.6748	35.5494	40.2806	41.5605	47.8275	43.674	55.7859	58.4729		33.2114	27.4601	34.6699	24.548	37.2382	24.3319	32.4643	22.9628	10.4442	37.7435	10.071
	47.4159	41.1699	37.8657	45.3333	34.1192	48.359	48.4162	55.2649	43.8613	47.4159	48.1114	35	44.3945	35.3379	58.3301	45.8228	55.7642	47.8385		47.4159	18.2598	54.1635	19.9857	50.6502	25.779	70.6458	29.558	70.6214	47.4159	39.4849	35.1227	41.1567	41.1308	48.7912	43.2046	56.9583	57.8403		33.9809	27.3151	35.4017	24.3771	37.8927	24.1773	33.0248	22.8373	10.7405	37.6812	10.4135
	47.7915	41.8909	37.7122	46.0777	33.9468	49.0241	48.2593	56.0191	43.6911	47.7915	48.7714	34.7987	44.9925	35.149	58.9926	45.5821	56.3954	47.5931		47.7915	18.6908	54.0419	20.4966	50.3807	26.3379	70.475	30.2273	70.2158	47.7915	40.3014	34.6865	42.0414	40.6904	49.7622	42.7328	58.1424	57.1931		34.7578	27.1652	36.1363	24.2024	38.5502	24.0154	33.5895	22.7048	11.0437	37.6089	10.7659
	48.1671	42.6192	37.5525	46.8222	33.7703	49.6967	48.0947	56.771	43.5164	48.1671	49.4297	34.5896	45.5928	34.95	59.6488	45.333	57.0272	47.3345		48.1671	19.1309	53.9092	21.0204	50.0999	26.9081	70.2918	30.9124	69.7956	48.1671	41.1237	34.2414	42.9343	40.2397	50.7397	42.2595	59.3377	56.5318		35.5416	27.0104	36.8734	24.0242	39.2107	23.8463	34.1584	22.5656	11.3537	37.5266	11.1283
	48.5427	43.3543	37.3867	47.5665	33.5899	50.3766	47.9226	57.5204	43.3372	48.5427	50.0864	34.3728	46.1955	34.7413	60.2986	45.0758	57.6597	47.0629		48.5427	19.5803	53.7655	21.5573	49.8079	27.4898	70.0965	31.6138	69.3612	48.5427	41.9513	33.7878	43.8348	39.7792	51.723	41.7856	60.5434	55.8573		36.3319	26.8509	37.6126	23.8427	39.8742	23.6699	34.7313	22.4197	11.6708	37.4346	11.5008
	48.9183	44.0957	37.215	48.3103	33.4059	51.0634	47.7431	58.2669	43.1539	48.9183	50.7414	34.1485	46.8006	34.523	60.9421	44.8107	58.293	46.7786		48.9183	20.0389	53.6111	22.1076	49.505	28.0831	69.8894	32.3316	68.913	48.9183	42.7838	33.3263	44.7422	39.3093	52.7116	41.3119	61.7589	55.1703		37.1281	26.6869	38.3537	23.658	40.5406	23.4863	35.3083	22.2674	11.9947	37.3327	11.8836
	49.2939	44.8432	37.0375	49.0533	33.2184	51.7567	47.5565	59.0101	42.9664	49.2939	51.3947	33.9168	47.4082	34.2953	61.5794	44.5381	58.9272	46.4818		49.2939	20.5069	53.446	22.6715	49.1914	28.6881	69.6709	33.0664	68.4515	49.2939	43.6205	32.8575	45.6561	38.8305	53.7046	40.8391	62.9834	54.4713		37.9296	26.5184	39.0964	23.4703	41.2099	23.2955	35.8892	22.1088	12.3257	37.2211	12.2766
	49.6695	45.596	36.8543	49.7951	33.0275	52.4561	47.3629	59.7498	42.7751	49.6695	52.0463	33.6778	48.0182	34.0584	62.2105	44.2582	59.5624	46.1728		49.6695	20.9844	53.2705	23.2491	48.8676	29.3051	69.4411	33.8183	67.977	49.6695	44.461	32.3818	46.5757	38.3433	54.7014	40.3679	64.2163	53.7612		38.7359	26.3456	39.8403	23.28	41.8821	23.0974	36.4739	21.944	12.6637	37.0998	12.6799
	50.0451	46.3539	36.6656	50.5354	32.8336	53.1612	47.1625	60.4856	42.58	50.0451	52.6963	33.4317	48.6305	33.8126	62.8354	43.9713	60.1986	45.8519		50.0451	21.4713	53.0848	23.8407	48.5338	29.934	69.2005	34.5878	67.4902	50.0451	45.3047	31.8999	47.5004	37.8481	55.7011	39.899	65.4566	53.0406		39.5466	26.1687	40.5852	23.0871	42.5572	22.8922	37.0624	21.7733	13.0086	36.969	13.0937
	50.4207	47.1162	36.4716	51.2739	32.6366	53.8714	46.9554	61.2171	42.3814	50.4207	53.3447	33.1787	49.2453	33.558	63.4542	43.6777	60.836	45.5194		50.4207	21.9678	52.889	24.4464	48.1902	30.575	68.9494	35.3751	66.9913	50.4207	46.1511	31.4122	48.4294	37.3456	56.7029	39.4328	66.7035	52.3103		40.3609	25.9878	41.3307	22.8918	43.2351	22.6797	37.6546	21.5966	13.3606	36.8287	13.5177
	50.7963	47.8824	36.2724	52.0104	32.4369	54.5865	46.7418	61.9442	42.1794	50.7963	53.9914	32.919	49.8624	33.295	64.067	43.3778	61.4744	45.1756		50.7963	22.4739	52.6835	25.0664	47.8372	31.2282	68.6879	36.1806	66.481	50.7963	46.9995	30.9194	49.3621	36.8361	57.7061	38.9699	67.9562	51.571		41.1783	25.803	42.0766	22.6944	43.9159	22.4601	38.2503	21.4143	13.7195	36.6791	13.9522
	51.1719	48.652	36.0682	52.7445	32.2346	55.3058	46.5218	62.6664	41.9741	51.1719	54.6366	32.6526	50.4818	33.0236	64.6738	43.0717	62.114	44.8208		51.1719	22.9895	52.4683	25.7007	47.4751	31.8937	68.4165	37.0044	65.9596	51.1719	47.8496	30.4218	50.2977	36.3201	58.7099	38.5108	69.2136	50.8233		41.9983	25.6145	42.8226	22.4951	44.5994	22.2334	38.8495	21.2265	14.0853	36.5202	14.3969
	51.5475	49.4245	35.8591	53.4759	32.0298	56.0289	46.2957	63.3834	41.7657	51.5475	55.2801	32.3798	51.1034	32.7443	65.2746	42.7599	62.7547	44.4553		51.5475	23.5148	52.2438	26.3494	47.1041	32.5716	68.1354	37.8469	65.4277	51.5475	48.7008	29.9202	51.2354	35.7982	59.7134	38.0558	70.4748	50.0681		42.8202	25.4224	43.5683	22.2939	45.2856	21.9996	39.4521	21.0334	14.4581	36.3522	14.8519
	51.9231	50.1994	35.6452	54.2043	31.8227	56.7553	46.0636	64.095	41.5542	51.9231	55.922	32.1007	51.7272	32.4573	65.8696	42.4427	63.3966	44.0794		51.9231	24.0497	52.0101	27.0127	46.7247	33.2618	67.8449	38.7083	64.8857	51.9231	49.5525	29.4149	52.1744	35.2709	60.7159	37.6052	71.7388	49.306		43.6435	25.2269	44.3136	22.0911	45.9744	21.7587	40.0579	20.8351	14.8376	36.1752	15.3171
	52.2987	50.976	35.4269	54.9295	31.6134	57.4845	45.8256	64.801	41.34	52.2987	56.5624	31.8156	52.3532	32.1627	66.4589	42.1203	64.0396	43.6936		52.2987	24.5942	51.7674	27.6905	46.3371	33.9644	67.5453	39.5887	64.334	52.2987	50.4042	28.9066	53.1139	34.7385	61.7165	37.1593	73.0045	48.5377		44.4675	25.0281	45.058	21.8869	46.6659	21.5109	40.6668	20.6319	15.224	35.9894	15.7924
	52.6743	51.7538	35.2041	55.6511	31.4022	58.2159	45.582	65.501	41.123	52.6743	57.2011	31.5246	52.9812	31.861	67.0423	41.7931	64.6836	43.298		52.6743	25.1482	51.5159	28.383	45.9416	34.6795	67.237	40.4883	63.7732	52.6743	51.2555	28.3956	54.0532	34.2017	62.7146	36.7184	74.2708	47.7639		45.2917	24.8262	45.8013	21.6814	47.3599	21.2561	41.2787	20.4239	15.617	35.7949	16.2776
	53.0499	52.5323	34.9771	56.369	31.1891	58.9491	45.3329	66.1947	40.9033	53.0499	57.8383	31.2279	53.6111	31.5522	67.6202	41.4614	65.3287	42.8932		53.0499	25.7118	51.256	29.09	45.5386	35.4069	66.9202	41.4074	63.2037	53.0499	52.106	27.8826	54.9913	33.6608	63.7093	36.2825	75.5367	46.9854		46.1155	24.6212	46.5433	21.4748	48.0563	20.9944	41.8935	20.2113	16.0166	35.5919	16.7727
	53.4255	53.3109	34.746	57.0828	30.9742	59.6835	45.0785	66.8821	40.6812	53.4255	58.4738	30.9257	54.2429	31.2368	68.1925	41.1256	65.9749	42.4794		53.4255	26.2848	50.9878	29.8116	45.1283	36.1468	66.5951	42.3458	62.626	53.4255	52.9551	27.3679	55.9275	33.1164	64.7	35.8519	76.8011	46.2028		46.9384	24.4134	47.2836	21.2673	48.7551	20.7259	42.5109	19.9943	16.4227	35.3805	17.2774
	53.8011	54.0891	34.511	57.7924	30.7578	60.4185	44.819	67.5628	40.4567	53.8011	59.1077	30.6183	54.8764	30.915	68.7592	40.7859	66.622	42.057		53.8011	26.8671	50.7115	30.5477	44.7111	36.899	66.2622	43.3038	62.0405	53.8011	53.8025	26.8522	56.8609	32.5689	65.6859	35.4266	78.0628	45.4167		47.7597	24.2029	48.0219	21.0589	49.4562	20.4507	43.1309	19.7731	16.8352	35.1609	17.7916
	54.1767	54.8663	34.2722	58.4973	30.5399	61.1536	44.5545	68.2366	40.2299	54.1767	59.7399	30.3058	55.5116	30.5871	69.3205	40.4427	67.2699	41.6263		54.1767	27.4587	50.4274	31.2981	44.2874	37.6634	65.9215	44.2812	61.4477	54.1767	54.6477	26.3358	57.7907	32.0189	66.6664	35.0067	79.3207	44.628		48.5789	23.9899	48.758	20.8498	50.1594	20.1688	43.7533	19.5479	17.254	34.9333	18.315
	54.5523	55.6419	34.0298	59.1975	30.3206	61.8883	44.2851	68.9034	40.0009	54.5523	60.3705	29.9884	56.1483	30.2533	69.8763	40.0964	67.9187	41.1878		54.5523	28.0594	50.1358	32.0627	43.8574	38.44	65.5736	45.2781	60.848	54.5523	55.4905	25.8193	58.7162	31.4667	67.641	34.5922	80.5737	43.8372		49.3955	23.7744	49.4916	20.6403	50.8647	19.8804	44.3778	19.3188	17.6789	34.698	18.8474
	54.9279	56.4154	33.7839	59.8927	30.1001	62.6219	44.0111	69.563	39.7699	54.9279	60.9994	29.6663	56.7863	29.914	70.4268	39.7472	68.5682	40.7418		54.9279	28.6692	49.8367	32.8414	43.4214	39.2285	65.2185	46.2943	60.242	54.9279	56.3305	25.303	59.6364	30.9129	68.609	34.1833	81.8207	43.0449		50.209	23.5567	50.2223	20.4303	51.5719	19.5855	45.0044	19.0862	18.1098	34.455	19.3885
	55.3035	57.1864	33.5348	60.5826	29.8784	63.354	43.7327	70.2152	39.5368	55.3035	61.6265	29.3399	57.4256	29.5693	70.972	39.3954	69.2184	40.2886		55.3035	29.2877	49.5306	33.6339	42.9799	40.0289	64.8566	47.3298	59.63	55.3035	57.1674	24.7874	60.5506	30.3578	69.57	33.7798	83.0605	42.2519		51.0188	23.3369	50.9499	20.22	52.2809	19.2843	45.6327	18.8501	18.5465	34.2047	19.938
	55.6791	57.9542	33.2825	61.267	29.6557	64.0839	43.4499	70.8598	39.3019	55.6791	62.2518	29.0092	58.0659	29.2197	71.512	39.0415	69.8692	39.8287		55.6791	29.9149	49.2176	34.4399	42.533	40.8409	64.4881	48.3842	59.0124	55.6791	58.0009	24.273	61.4581	29.802	70.5234	33.3818	84.2922	41.4587		51.8245	23.1151	51.6741	20.0096	52.9915	18.9768	46.2627	18.6108	18.989	33.9471	20.4956
	56.0547	58.7184	33.0273	61.9457	29.4321	64.8112	43.163	71.4967	39.0651	56.0547	62.8752	28.6744	58.7072	28.8654	72.0467	38.6857	70.5203	39.3624		56.0547	30.5506	48.8979	35.2591	42.0812	41.6643	64.1133	49.4573	58.3898	56.0547	58.8308	23.7601	62.3581	29.2458	71.4689	32.9893	85.5146	40.666		52.6256	22.8915	52.3947	19.7992	53.7036	18.6632	46.8941	18.3684	19.4369	33.6826	21.061
	56.4303	59.4785	32.7692	62.6186	29.2077	65.5353	42.8721	72.1258	38.8265	56.4303	63.4966	28.336	59.3492	28.5067	72.5763	38.3282	71.1719	38.8902		56.4303	31.1945	48.5719	36.0913	41.6247	42.4989	63.7324	50.5487	57.7626	56.4303	59.6568	23.2492	63.2499	28.6898	72.406	32.6022	86.7267	39.8744		53.4217	22.6662	53.1113	19.5888	54.417	18.3437	47.5266	18.1232	19.8901	33.4113	21.6338
	56.8059	60.234	32.5084	63.2853	28.9825	66.2557	42.5774	72.7469	38.5863	56.8059	64.1161	27.9939	59.9918	28.1439	73.1007	37.9695	71.8237	38.4123		56.8059	31.8464	48.2396	36.9359	41.1638	43.3444	63.3457	51.6582	57.1311	56.8059	60.4788	22.7406	64.1328	28.1342	73.3346	32.2206	87.9276	39.0844		54.2123	22.4394	53.8237	19.3786	55.1315	18.0183	48.16	17.8754	20.3485	33.1336	22.2136
	57.1815	60.9844	32.2451	63.9458	28.7566	66.9718	42.279	73.3599	38.3445	57.1815	64.7334	27.6486	60.6349	27.7772	73.6199	37.6098	72.4755	37.9292		57.1815	32.5061	47.9014	37.7926	40.6989	44.2004	62.9533	52.7851	56.4958	57.1815	61.2965	22.2348	65.0062	27.5796	74.2542	31.8444	89.1162	38.2966		54.997	22.2112	54.5317	19.1687	55.847	17.6873	48.7942	17.6252	20.8118	32.8495	22.8001
	57.5571	61.7293	31.9794	64.5998	28.5302	67.6831	41.9771	73.9647	38.1012	57.5571	65.3486	27.3001	61.2781	27.407	74.1341	37.2494	73.1274	37.4413		57.5571	33.1732	47.5576	38.6609	40.2303	45.0666	62.5557	53.929	55.8571	57.5571	62.1098	21.732	65.8694	27.0262	75.1648	31.4736	90.2917	37.5116		55.7756	21.9817	55.2349	18.9592	56.5631	17.3507	49.4287	17.3727	21.2798	32.5595	23.3928
	57.9327	62.4683	31.7115	65.2472	28.3032	68.3891	41.6718	74.5612	37.8564	57.9327	65.9615	26.9487	61.9213	27.0335	74.6431	36.8886	73.7792	36.9488		57.9327	33.8475	47.2082	39.5403	39.7582	45.9426	62.1529	55.0893	55.2154	57.9327	62.9185	21.2326	66.7219	26.4746	76.066	31.1082	91.4532	36.7299		56.5476	21.7511	55.9332	18.75	57.2798	17.0089	50.0634	17.1182	21.7524	32.2636	23.9913
	58.3083	63.201	31.4414	65.8878	28.0759	69.0894	41.3634	75.1493	37.6102	58.3083	66.5719	26.5948	62.5643	26.6571	75.1471	36.5277	74.4306	36.4523		58.3083	34.5287	46.8537	40.4302	39.2831	46.8281	61.7451	56.2653	54.571	58.3083	63.7226	20.737	67.5632	25.9251	76.9579	30.7481	92.6	35.9521		57.3127	21.5195	56.6263	18.5415	57.9967	16.6618	50.698	16.8619	22.2293	31.9622	24.5951
	58.6839	63.927	31.1695	66.5215	27.8481	69.7834	41.0519	75.7289	37.3627	58.6839	67.1799	26.2384	63.2069	26.278	75.646	36.1669	75.0816	35.9521		58.6839	35.2164	46.4941	41.33	38.8051	47.7226	61.3327	57.4562	53.9244	58.6839	64.5218	20.2454	68.3926	25.378	77.8403	30.3934	93.7312	35.1786		58.0706	21.287	57.3141	18.3335	58.7137	16.3098	51.3322	16.6039	22.7103	31.6555	25.2038
	59.0595	64.6459	30.8957	67.148	27.62	70.4708	40.7375	76.2999	37.1139	59.0595	67.7852	25.8798	63.8488	25.8965	76.1398	35.8065	75.732	35.4485		59.0595	35.9103	46.1297	42.2391	38.3246	48.6255	60.9157	58.6613	53.2759	59.0595	65.316	19.7582	69.2099	24.8337	78.7131	30.044	94.8462	34.4099		58.8211	21.0538	57.9962	18.1261	59.4305	15.9531	51.9656	16.3444	23.1951	31.3437	25.817
	59.4351	65.3575	30.6202	67.7674	27.3917	71.151	40.4204	76.8622	36.8639	59.4351	68.3877	25.5192	64.4899	25.5129	76.6286	35.4467	76.3817	34.942		59.4351	36.6101	45.7608	43.1568	37.8419	49.5365	60.4945	59.8797	52.6259	59.4351	66.1052	19.2756	70.0145	24.2926	79.5763	29.6998	95.9443	33.6465		59.5639	20.82	58.6725	17.9196	60.1468	15.5917	52.5981	16.0838	23.6836	31.0272	26.434
	59.8107	66.0613	30.3432	68.3793	27.1632	71.8238	40.1007	77.4157	36.6127	59.8107	68.9873	25.1569	65.1299	25.1274	77.1122	35.0878	77.0305	34.4328		59.8107	37.3153	45.3876	44.0825	37.3573	50.455	60.0692	61.1104	51.9747	59.8107	66.8892	18.798	70.806	23.7549	80.4301	29.361	97.025	32.8888		60.2988	20.5858	59.3429	17.7138	60.8624	15.2261	53.2292	15.822	24.1756	30.7061	27.0545
	60.1863	66.7571	30.0648	68.9838	26.9346	72.4886	39.7785	77.9604	36.3604	60.1863	69.5839	24.7932	65.7685	24.7404	77.5908	34.73	77.6782	33.9214		60.1863	38.0256	45.0103	45.0153	36.871	51.3804	59.6399	62.3526	51.3227	60.1863	67.6678	18.3255	71.5843	23.2211	81.2743	29.0275	98.0877	32.1373		61.0256	20.3512	60.0072	17.5088	61.577	14.8563	53.8587	15.5594	24.6707	30.3808	27.6779
	60.5619	67.4446	29.7852	69.5808	26.7059	73.1451	39.454	78.4963	36.1071	60.5619	70.1772	24.4281	66.4054	24.3521	78.0642	34.3736	78.3246	33.4081		60.5619	38.7406	44.6292	45.9545	36.3833	52.3122	59.2069	63.6052	50.6703	60.5619	68.441	17.8585	72.3489	22.6913	82.1091	28.6993	99.132	31.3924		61.7442	20.1163	60.6652	17.3048	62.2903	14.4826	54.4862	15.2961	25.1689	30.0514	28.3038
	60.9375	68.1237	29.5043	70.17	26.4772	73.793	39.1273	79.0232	35.8527	60.9375	70.7672	24.062	67.0406	23.9628	78.5324	34.0187	78.9696	32.8933		60.9375	39.4598	44.2444	46.8994	35.8945	53.2499	58.7704	64.8671	50.0176	60.9375	69.2085	17.3971	73.0995	22.166	82.9344	28.3763	100.158	30.6545		62.4543	19.8814	61.3169	17.1016	63.002	14.1052	55.1115	15.0323	25.6698	29.7183	28.9316
	61.3131	68.794	29.2225	70.7516	26.2484	74.432	38.7986	79.5411	35.5973	61.3131	71.3536	23.695	67.6735	23.5727	78.9955	33.6655	79.6129	32.3772		61.3131	40.183	43.8561	47.849	35.4049	54.1927	58.3305	66.1373	49.3651	61.3131	69.9702	16.9416	73.8361	21.6453	83.7505	28.0587	101.164	29.9239		63.156	19.6464	61.962	16.8995	63.7118	13.7244	55.7341	14.7682	26.1732	29.3817	29.5608
	61.6887	69.4553	28.9398	71.3253	26.0197	75.0617	38.468	80.05	35.341	61.6887	71.9364	23.3274	68.3041	23.1822	79.4534	33.3143	80.2544	31.8604		61.6887	40.9096	43.4646	48.8027	34.9147	55.1402	57.8874	67.4144	48.713	61.6887	70.7259	16.4921	74.5584	21.1296	84.5574	27.7463	102.151	29.2011		63.8489	19.4115	62.6006	16.6984	64.4194	13.3405	56.3538	14.5039	26.679	29.0419	30.191
	62.0643	70.1076	28.6563	71.8912	25.7911	75.6819	38.1357	80.5498	35.0838	62.0643	72.5153	22.9594	68.932	22.7914	79.906	32.9652	80.8939	31.343		62.0643	41.6392	43.0701	49.7595	34.4241	56.0916	57.4412	68.6974	48.0617	62.0643	71.4753	16.0488	75.2663	20.6191	85.3551	27.4392	103.118	28.4862		64.5332	19.1769	63.2325	16.4984	65.1246	12.9536	56.9702	14.2397	27.1868	28.6991	30.8215
	62.4399	70.7506	28.3721	72.4491	25.5626	76.2924	37.8016	81.0405	34.8258	62.4399	73.0902	22.5912	69.557	22.4006	80.3534	32.6184	81.531	30.8254		62.4399	42.3715	42.6728	50.7185	33.9336	57.0464	56.9922	69.9851	47.4114	62.4399	72.2183	15.612	75.9597	20.114	86.1438	27.1374	104.066	27.7798		65.2087	18.9426	63.8577	16.2994	65.8269	12.564	57.583	13.9757	27.6965	28.3535	31.4519
	62.8155	71.3841	28.0874	72.9991	25.3343	76.8929	37.4661	81.5221	34.567	62.8155	73.6608	22.223	70.1788	22.0101	80.7955	32.274	82.1657	30.308		62.8155	43.1059	42.273	51.6789	33.4432	58.0039	56.5404	71.2762	46.7624	62.8155	72.9547	15.1817	76.6385	19.6146	86.9234	26.841	104.993	27.082		65.8754	18.7087	64.4762	16.1016	66.5262	12.1721	58.1918	13.7121	28.2079	28.0055	32.0817
	63.1911	72.0082	27.8023	73.5412	25.1062	77.4833	37.1292	81.9946	34.3074	63.1911	74.2271	21.8551	70.797	21.6201	81.2322	31.9322	82.7976	29.7911		63.1911	43.8421	41.8707	52.6399	32.9532	58.9635	56.086	72.5695	46.1149	63.1911	73.684	14.7582	77.3028	19.1211	87.6941	26.5498	105.901	26.3931		66.5332	18.4754	65.0879	15.9049	67.2219	11.778	58.7964	13.449	28.7208	27.6553	32.7103
	63.5667	72.6227	27.5169	74.0753	24.8782	78.0633	36.7911	82.4579	34.0471	63.5667	74.7888	21.4876	71.4115	21.2308	81.6636	31.5932	83.4267	29.2749		63.5667	44.5797	41.4662	53.6005	32.4639	59.9245	55.6293	73.8637	45.4692	63.5667	74.4061	14.3414	77.9524	18.6337	88.4559	26.2639	106.788	25.7134		67.1821	18.2427	65.6927	15.7094	67.914	11.382	59.3964	13.1867	29.2349	27.3031	33.3374
	63.9423	73.2276	27.2313	74.6014	24.6506	78.6329	36.4518	82.9121	33.7861	63.9423	75.3457	21.1207	72.0219	20.8425	82.0896	31.257	84.0525	28.7599		63.9423	45.3182	41.0597	54.5599	31.9755	60.8863	55.1702	75.1575	44.8256	63.9423	75.1207	13.9317	78.5874	18.1526	89.2087	25.9833	107.656	25.0432		67.8222	18.0107	66.2908	15.5151	68.6019	10.9844	59.9914	12.9252	29.7501	26.9491	33.9624
	64.3179	73.8227	26.9455	75.1196	24.4232	79.1919	36.1115	83.3572	33.5244	64.3179	75.8978	20.7546	72.6281	20.4554	82.5101	30.9239	84.6749	28.2461		64.3179	46.0573	40.6513	55.5173	31.4881	61.8483	54.709	76.4498	44.1842	64.3179	75.8273	13.5289	79.208	17.678	89.9526	25.7081	108.504	24.3826		68.4535	17.7795	66.8821	15.322	69.2855	10.5854	60.5812	12.6647	30.2662	26.5937	34.5848
	64.6935	74.4081	26.6598	75.6299	24.1961	79.7403	35.7703	83.7932	33.2621	64.6935	76.4447	20.3896	73.2296	20.0698	82.9251	30.5938	85.2936	27.7341		64.6935	46.7964	40.2414	56.4717	31.0021	62.8099	54.2457	77.7393	43.5454	64.6935	76.5256	13.1334	79.8141	17.2101	90.6875	25.4381	109.331	23.7319		69.0759	17.5492	67.4666	15.1301	69.9643	10.1854	61.1655	12.4055	30.783	26.237	35.2041
	65.0691	74.9837	26.3741	76.1323	23.9694	80.2779	35.4283	84.2202	32.9993	65.0691	76.9863	20.0258	73.8262	19.6857	83.3346	30.267	85.9084	27.224		65.0691	47.5354	39.83	57.4224	30.5177	63.7704	53.7806	79.0248	42.9092	65.0691	77.2154	12.745	80.4058	16.7489	91.4134	25.1735	110.139	23.0913		69.6895	17.3199	68.0444	14.9394	70.6381	9.7845	61.744	12.1475	31.3003	25.8793	35.8201
	65.4447	75.5495	26.0887	76.6268	23.743	80.8047	35.0857	84.6381	32.7359	65.4447	77.5225	19.6633	74.4177	19.3036	83.7385	29.9434	86.5191	26.7161		65.4447	48.2736	39.4173	58.3686	30.0349	64.7292	53.3137	80.3051	42.2759	65.4447	77.8961	12.364	80.9834	16.2946	92.13	24.9142	110.928	22.4608		70.2944	17.0917	68.6155	14.75	71.3066	9.3831	62.3163	11.891	31.8181	25.5209	36.4321
	65.8203	76.1057	25.8035	77.1135	23.517	81.3208	34.7425	85.0471	32.4721	65.8203	78.0531	19.3024	75.0038	18.9234	84.1368	29.6233	87.1253	26.2107		65.8203	49.0109	39.0035	59.3094	29.5541	65.6859	52.8452	81.579	41.6458	65.8203	78.5674	11.9903	81.5469	15.8475	92.8373	24.6601	111.697	21.8408		70.8906	16.8646	69.1799	14.5619	71.9694	8.9814	62.8823	11.6361	32.336	25.1618	37.0398
	66.1959	76.6521	25.5188	77.5925	23.2913	81.826	34.3988	85.4472	32.2077	66.1959	78.5778	18.9432	75.5843	18.5455	84.5294	29.3067	87.7269	25.708		66.1959	49.7469	38.5888	60.2441	29.0754	66.6398	52.3752	82.8454	41.0189	66.1959	79.229	11.6239	82.0965	15.4075	93.5352	24.4114	112.447	21.2312		71.4782	16.6387	69.7378	14.375	72.6263	8.5797	63.4416	11.383	32.8539	24.8025	37.6427
	66.5715	77.1888	25.2345	78.0639	23.0662	82.3205	34.0548	85.8385	31.9429	66.5715	79.0966	18.586	76.1588	18.17	84.9164	28.9937	88.3236	25.2083		66.5715	50.4811	38.1734	61.1719	28.599	67.5904	51.9038	84.1032	40.3955	66.5715	79.8804	11.265	82.6324	14.9748	94.2233	24.1679	113.178	20.6323		72.0572	16.4142	70.2892	14.1894	73.2769	8.1782	63.9941	11.1317	33.3718	24.443	38.2406
	66.9471	77.716	24.9507	78.5276	22.8414	82.8042	33.7105	86.221	31.6778	66.9471	79.6093	18.2308	76.7273	17.7971	85.2976	28.6843	88.9151	24.7118		66.9471	51.2134	37.7573	62.0922	28.1251	68.5373	51.4311	85.3514	39.7757	66.9471	80.5212	10.9136	83.1548	14.5495	94.9015	23.9297	113.891	20.0442		72.6278	16.1909	70.8342	14.0051	73.921	7.7772	64.5395	10.8825	33.8895	24.0836	38.8329
	67.3227	78.2336	24.6676	78.9839	22.6171	83.2772	33.3661	86.5949	31.4123	67.3227	80.1157	17.8778	77.2893	17.427	85.6731	28.3786	89.5012	24.2187		67.3227	51.9434	37.3409	63.0042	27.6539	69.4799	50.9573	86.589	39.1597	67.3227	81.1512	10.5696	83.6638	14.1316	95.5696	23.6967	114.585	19.4668		73.1901	15.9692	71.3729	13.822	74.5584	7.377	65.0775	10.6353	34.4069	23.7244	39.4195
	67.6983	78.7418	24.3853	79.4328	22.3934	83.7396	33.0216	86.9602	31.1464	67.6983	80.6157	17.5272	77.8448	17.0599	86.0429	28.0767	90.0816	23.7293		67.6983	52.6708	36.9241	63.9074	27.1854	70.4177	50.4824	87.815	38.5476	67.6983	81.7698	10.2331	84.1598	13.7213	96.2273	23.469	115.261	18.9003		73.744	15.7489	71.9053	13.6403	75.1886	6.9777	65.608	10.3904	34.9238	23.3658	39.9998
	68.0739	79.2406	24.1037	79.8743	22.1701	84.1914	32.6772	87.3171	30.8803	68.0739	81.1092	17.1791	78.3934	16.6958	86.4068	27.7786	90.6561	23.2438		68.0739	53.3953	36.5072	64.8011	26.7199	71.3504	50.0066	89.0285	37.9396	68.0739	82.3768	9.904	84.6428	13.3187	96.8742	23.2464	115.919	18.3448		74.2897	15.5301	72.4315	13.4599	75.8116	6.5796	66.1308	10.1478	35.4401	23.0078	40.5737
	68.4495	79.7301	23.823	80.3086	21.9473	84.6329	32.333	87.6656	30.6139	68.4495	81.5959	16.8337	78.9351	16.335	86.7649	27.4843	91.2245	22.7624		68.4495	54.1167	36.0903	65.6847	26.2576	72.2776	49.53	90.2287	37.3358	68.4495	82.9718	9.5824	85.1133	12.9236	97.5102	23.0291	116.56	17.8003		74.8274	15.313	72.9516	13.2808	76.4269	6.1831	66.6457	9.9077	35.9558	22.6507	41.1408
	68.8251	80.2105	23.5432	80.7359	21.7251	85.0639	31.9889	88.0059	30.3473	68.8251	82.0758	16.4911	79.4696	15.9776	87.1172	27.194	91.7866	22.2852		68.8251	54.8348	35.6736	66.5578	25.7985	73.1989	49.0527	91.4147	36.7363	68.8251	83.5546	9.2682	85.5712	12.5363	98.1349	22.8168	117.184	17.2668		75.357	15.0975	73.4658	13.103	77.0345	5.7882	67.1525	9.6701	36.4707	22.2946	41.7009
	69.2007	80.6818	23.2645	81.1561	21.5035	85.4848	31.6452	88.3381	30.0805	69.2007	82.5488	16.1514	79.9967	15.6238	87.4636	26.9076	92.3421	21.8124		69.2007	55.5494	35.2572	67.4198	25.3428	74.114	48.5747	92.586	36.1413	69.2007	84.1248	8.9614	86.0171	12.1567	98.7481	22.6097	117.791	16.7443		75.8788	14.8837	73.9741	12.9265	77.6341	5.3952	67.6513	9.4352	36.9848	21.9397	42.2537
	69.5763	81.1442	22.9868	81.5694	21.2825	85.8956	31.3019	88.6623	29.8136	69.5763	83.0148	15.8147	80.5163	15.2736	87.8041	26.6252	92.8909	21.3443		69.5763	56.2602	34.8413	68.2703	24.8906	75.0225	48.0963	93.7418	35.5508	69.5763	84.6822	8.6619	86.4509	11.7848	99.3493	22.4077	118.382	16.2328		76.3928	14.6717	74.4765	12.7513	78.2254	5.0043	68.1417	9.203	37.498	21.5863	42.7989
	69.9519	81.5978	22.7103	81.976	21.062	86.2965	30.9591	88.9787	29.5466	69.9519	83.4736	15.4813	81.0282	14.9273	88.1387	26.3468	93.4327	20.8809		69.9519	56.9672	34.4259	69.1089	24.4421	75.9242	47.6174	94.8814	34.965	69.9519	85.2265	8.3698	86.8732	11.4207	99.9385	22.2106	118.956	15.7324		76.8991	14.4615	74.9732	12.5775	78.8084	4.6158	68.6237	8.9736	38.0102	21.2343	43.3364
	70.3275	82.0427	22.435	82.3759	20.8422	86.6876	30.6169	89.2874	29.2795	70.3275	83.9251	15.1511	81.5323	14.5848	88.4675	26.0724	93.9673	20.4225		70.3275	57.6701	34.0112	69.9352	23.9974	76.8188	47.1383	96.0044	34.384	70.3275	85.7577	8.0849	87.2839	11.0643	100.515	22.0186	119.515	15.2429		77.3978	14.2531	75.4644	12.405	79.3827	4.2298	69.0973	8.7471	38.5214	20.8841	43.8659
	70.7031	82.4791	22.161	82.7692	20.6231	87.0691	30.2753	89.5885	29.0124	70.7031	84.3693	14.8243	82.0285	14.2464	88.7903	25.8021	94.4946	19.9692		70.7031	58.3688	33.5973	70.7488	23.5566	77.7062	46.6589	97.1102	33.8078	70.7031	86.2755	7.8072	87.6836	10.7157	101.079	21.8315	120.059	14.7644		77.8891	14.0467	75.9499	12.2338	79.9483	3.8465	69.5624	8.5236	39.0314	20.5357	44.3874
	71.0787	82.9071	21.8883	83.1561	20.4046	87.4412	29.9345	89.8822	28.7452	71.0787	84.8061	14.501	82.5166	13.9121	89.1073	25.5359	95.0144	19.521		71.0787	59.0633	33.1844	71.5495	23.1197	78.5862	46.1795	98.1984	33.2366	71.0787	86.7799	7.5366	88.0723	10.3749	101.631	21.6493	120.588	14.2969		78.373	13.8421	76.43	12.0639	80.505	3.4662	70.0188	8.3032	39.5404	20.1892	44.9006
	71.4543	83.3268	21.617	83.5368	20.1868	87.804	29.5945	90.1687	28.4782	71.4543	85.2355	14.1814	82.9966	13.5821	89.4183	25.2737	95.5265	19.0783		71.4543	59.7533	32.7725	72.337	22.687	79.4585	45.7	99.2686	32.6703	71.4543	87.2707	7.2731	88.4503	10.0417	102.169	21.4719	121.102	13.8402		78.8496	13.6396	76.9048	11.8954	81.0527	3.089	70.4666	8.0859	40.0481	19.8449	45.4054
	71.8299	83.7384	21.3472	83.9112	19.9697	88.1577	29.2554	90.4481	28.2112	71.8299	85.6573	13.8654	83.4683	13.2564	89.7235	25.0157	96.0309	18.641		71.8299	60.4389	32.3618	73.111	22.2585	80.3231	45.2206	100.32	32.1092	71.8299	87.748	7.0166	88.8179	9.7163	102.694	21.2994	121.601	13.3943		79.3191	13.439	77.3742	11.7283	81.5911	2.715	70.9058	7.8718	40.5546	19.5029	45.9016
	72.2055	84.142	21.0788	84.2795	19.7534	88.5025	28.9172	90.7205	27.9443	72.2055	86.0716	13.5531	83.9318	12.9351	90.0228	24.7617	96.5274	18.2093		72.2055	61.1199	31.9523	73.8715	21.8342	81.1799	44.7414	101.354	31.5533	72.2055	88.2116	6.767	89.1754	9.3985	103.206	21.1315	122.087	12.9591		79.7816	13.2404	77.8385	11.5625	82.1203	2.3445	71.3362	7.6609	41.0599	19.1632	46.3893
	72.5811	84.5378	20.812	84.6419	19.5378	88.8385	28.5801	90.9862	27.6776	72.5811	86.4782	13.2447	84.3869	12.6182	90.3163	24.5118	97.0158	17.7832		72.5811	61.7963	31.5443	74.6182	21.4143	82.0287	44.2625	102.368	31.0026	72.5811	88.6617	6.5242	89.5229	9.0883	103.704	20.9683	122.559	12.5345		80.2371	13.0439	78.2976	11.398	82.6402	1.9776	71.758	7.4533	41.5639	18.826	46.8682
	72.9567	84.9259	20.5468	84.9984	19.323	89.166	28.2441	91.2452	27.4111	72.9567	86.8773	12.9403	84.8336	12.306	90.6039	24.2661	97.4961	17.363		72.9567	62.4681	31.1377	75.351	20.9989	82.8697	43.7839	103.364	30.4572	72.9567	89.0982	6.2882	89.8608	8.7857	104.189	20.8098	123.019	12.1205		80.6858	12.8495	78.7516	11.2349	83.1506	1.6144	72.1712	7.249	42.0666	18.4915	47.3384
	73.3323	85.3065	20.2832	85.3492	19.109	89.4851	27.9092	91.4977	27.1448	73.3323	87.2686	12.6398	85.2719	11.9984	90.8858	24.0245	97.9682	16.9486		73.3323	63.1353	30.7327	76.0699	20.588	83.7026	43.3058	104.34	29.9171	73.3323	89.5214	6.0588	90.1893	8.4905	104.66	20.6557	123.465	11.7169		81.1278	12.6571	79.2006	11.0732	83.6515	1.2551	72.5757	7.0481	42.568	18.1596	47.7998
	73.7079	85.6796	20.0213	85.6943	18.8958	89.7961	27.5756	91.7439	26.8788	73.7079	87.6523	12.3434	85.7018	11.6954	91.1618	23.787	98.432	16.5402		73.7079	63.7978	30.3294	76.7747	20.1817	84.5275	42.8282	105.297	29.3825	73.7079	89.9313	5.8359	90.5085	8.2028	105.118	20.5062	123.898	11.3236		81.5631	12.4669	79.6447	10.9128	84.1428	0.8998	72.9716	6.8506	43.0681	17.8305	48.2523
	74.0835	86.0455	19.7611	86.0339	18.6834	90.0991	27.2433	91.984	26.6131	74.0835	88.0284	12.0511	86.1233	11.3972	91.4321	23.5535	98.8875	16.1377		74.0835	64.4557	29.9278	77.4654	19.78	85.3445	42.3512	106.235	28.8533	74.0835	90.328	5.6195	90.8189	7.9225	105.562	20.361	124.32	10.9405		81.9919	12.2789	80.0839	10.7538	84.6246	0.5487	73.359	6.6566	43.5668	17.5044	48.696
	74.4591	86.4043	19.5027	86.3681	18.472	90.3944	26.9124	92.218	26.3477	74.4591	88.3967	11.763	86.5362	11.1037	91.6967	23.3242	99.3346	15.7414		74.4591	65.1089	29.5281	78.1421	19.383	86.1536	41.875	107.153	28.3295	74.4591	90.7118	5.4094	91.1205	7.6494	105.993	20.2202	124.73	10.5676		82.4143	12.093	80.5183	10.5962	85.0967	0.2018	73.7379	6.4661	44.0642	17.1812	49.1308
	74.8347	86.7562	19.246	86.697	18.2614	90.682	26.5828	92.4462	26.0827	74.8347	88.7575	11.4791	86.9408	10.8151	91.9557	23.0989	99.7733	15.3512		74.8347	65.7575	29.1303	78.8047	18.9908	86.9548	41.3996	108.053	27.8113	74.8347	91.0828	5.2055	91.4137	7.3836	106.41	20.0837	125.128	10.2046		82.8304	11.9092	80.9479	10.44	85.5593	-0.1408	74.1083	6.2791	44.5602	16.8611	49.5568
	75.2103	87.1012	18.9912	87.0207	18.0517	90.9622	26.2548	92.6687	25.8182	75.2103	89.1106	11.1994	87.337	10.5314	92.209	22.8777	100.204	14.9672		75.2103	66.4015	28.7346	79.4533	18.6034	87.7482	40.9251	108.933	27.2987	75.2103	91.4413	5.0078	91.6985	7.1249	106.815	19.9513	125.514	9.8514		83.2402	11.7277	81.3728	10.2852	86.0122	-0.4789	74.4704	6.0956	45.0549	16.5441	49.9739
	75.5859	87.4395	18.7383	87.3393	17.8429	91.2352	25.9283	92.8856	25.5541	75.5859	89.4561	10.9241	87.7248	10.2525	92.4567	22.6606	100.625	14.5893		75.5859	67.0411	28.3409	80.0879	18.2209	88.5339	40.4515	109.794	26.7917	75.5859	91.7875	4.8161	91.9754	6.8732	107.206	19.8231	125.89	9.5079		83.6438	11.5483	81.7929	10.1317	86.4555	-0.8125	74.8243	5.9156	45.5482	16.2304	50.3822
	75.9615	87.7713	18.4873	87.6528	17.6352	91.5012	25.6034	93.0972	25.2906	75.9615	89.7941	10.653	88.1044	9.9785	92.6989	22.4475	101.039	14.2178		75.9615	67.6761	27.9495	80.7086	17.8432	89.312	39.979	110.635	26.2903	75.9615	92.1216	4.6303	92.2444	6.6284	107.585	19.6989	126.255	9.174		84.0414	11.3711	82.2085	9.9797	86.8893	-1.1414	75.1699	5.7392	46.0401	15.9199	50.7818
	76.3371	88.0967	18.2381	87.9614	17.4284	91.7603	25.2801	93.3035	25.0276	76.3371	90.1245	10.3864	88.4757	9.7094	92.9356	22.2384	101.444	13.8525		76.3371	68.3067	27.5602	81.3156	17.4705	90.0826	39.5076	111.459	25.7945	76.3371	92.4439	4.4503	92.5059	6.3905	107.951	19.5786	126.61	8.8494		84.4331	11.1962	82.6194	9.8291	87.3135	-1.4656	75.5075	5.5663	46.5307	15.6128	51.1726
	76.7127	88.4158	17.991	88.2652	17.2226	92.0127	24.9585	93.5047	24.7652	76.7127	90.4475	10.1241	88.8388	9.4453	93.1668	22.0333	101.84	13.4936		76.7127	68.9329	27.1733	81.9089	17.1027	90.8459	39.0375	112.263	25.3044	76.7127	92.7548	4.276	92.7599	6.1594	108.304	19.4623	126.955	8.5341		84.8188	11.0235	83.0257	9.68	87.7282	-1.7851	75.8371	5.3971	47.0199	15.3091	51.5549
	77.0883	88.7287	17.7458	88.5642	17.0178	92.2587	24.6387	93.7009	24.5034	77.0883	90.7632	9.8662	89.1938	9.1861	93.3928	21.8322	102.229	13.1409		77.0883	69.5548	26.7887	82.4886	16.7399	91.6019	38.5686	113.049	24.82	77.0883	93.0545	4.1072	93.0067	5.9349	108.645	19.3497	127.29	8.2279		85.1988	10.853	83.4275	9.5322	88.1336	-2.0997	76.1589	5.2314	47.5076	15.0089	51.9285
	77.4639	89.0357	17.5027	88.8585	16.8141	92.4983	24.3207	93.8923	24.2422	77.4639	91.0715	9.6128	89.5408	8.9319	93.6134	21.635	102.609	12.7946		77.4639	70.1725	26.4066	83.055	16.3821	92.3509	38.1011	113.816	24.3413	77.4639	93.3433	3.9439	93.2466	5.7169	108.975	19.2409	127.615	7.9307		85.573	10.6847	83.8248	9.3859	88.5295	-2.4095	76.4729	5.0692	47.994	14.7121	52.2937
	77.8395	89.3367	17.2616	89.1483	16.6114	92.7318	24.0045	94.079	23.9818	77.8395	91.3725	9.3638	89.8798	8.6826	93.8288	21.4418	102.98	12.4546		77.8395	70.786	26.027	83.6081	16.0293	93.0929	37.6351	114.566	23.8683	77.8395	93.6214	3.7859	93.4796	5.5053	109.293	19.1358	127.932	7.6422		85.9417	10.5186	84.2176	9.2411	88.9162	-2.7143	76.7792	4.9106	48.479	14.4189	52.6505
	78.2151	89.632	17.0225	89.4335	16.4099	92.9593	23.6902	94.2611	23.7221	78.2151	91.6664	9.1192	90.211	8.4383	94.039	21.2524	103.344	12.121		78.2151	71.3954	25.65	84.1482	15.6816	93.8282	37.1706	115.297	23.4011	78.2151	93.8893	3.6332	93.706	5.3001	109.599	19.0342	128.239	7.3623		86.3047	10.3548	84.6059	9.0977	89.2938	-3.0141	77.078	4.7556	48.9625	14.1293	52.9989
	78.5907	89.9217	16.7855	89.7143	16.2095	93.181	23.3778	94.4388	23.4632	78.5907	91.9531	8.879	90.5345	8.1989	94.2441	21.067	103.699	11.7936		78.5907	72.0007	25.2755	84.6754	15.3389	94.5569	36.7077	116.012	22.9395	78.5907	94.1473	3.4855	93.926	5.1011	109.894	18.936	128.537	7.0908		86.6623	10.1932	84.9898	8.9558	89.6622	-3.3089	77.3695	4.6041	49.4446	13.8433	53.3392
	78.9663	90.2058	16.5506	89.9907	16.0102	93.3971	23.0674	94.6122	23.2051	78.9663	92.2329	8.6433	90.8503	7.9643	94.4441	20.8853	104.047	11.4726		78.9663	72.6022	24.9037	85.1899	15.0012	95.2792	36.2465	116.709	22.4838	78.9663	94.3955	3.3428	94.1398	4.9081	110.179	18.8413	128.827	6.8277		87.0145	10.0338	85.3692	8.8153	90.0217	-3.5986	77.6536	4.4561	49.9252	13.561	53.6714
	79.3419	90.4845	16.3178	90.2628	15.8121	93.6076	22.759	94.7814	22.9479	79.3419	92.5057	8.4121	91.1585	7.7347	94.6392	20.7075	104.386	11.1579		79.3419	73.1997	24.5347	85.6919	14.6686	95.9952	35.787	117.388	22.0338	79.3419	94.6344	3.2049	94.3474	4.7212	110.453	18.7499	129.109	6.5726		87.3614	9.8766	85.7443	8.6764	90.3723	-3.8833	77.9307	4.3116	50.4043	13.2823	53.9956
	79.7175	90.758	16.0872	90.5307	15.6152	93.8129	22.4527	94.9466	22.6915	79.7175	92.7718	8.1852	91.4594	7.51	94.8294	20.5334	104.718	10.8494		79.7175	73.7935	24.1683	86.1816	14.341	96.7051	35.3294	118.051	21.5895	79.7175	94.8643	3.0718	94.5492	4.5401	110.718	18.6618	129.383	6.3255		87.703	9.7217	86.1149	8.5389	90.7141	-4.163	78.2007	4.1705	50.8818	13.0073	54.3119
	80.0931	91.0262	15.8587	90.7944	15.4195	94.0129	22.1484	95.1078	22.4361	80.0931	93.031	7.9628	91.753	7.29	95.0148	20.363	105.042	10.5471		80.0931	74.3834	23.8048	86.6592	14.0185	97.4092	34.8736	118.698	21.151	80.0931	95.0855	2.9434	94.7452	4.3647	110.972	18.5768	129.649	6.0861		88.0395	9.5689	86.4811	8.4029	91.0473	-4.4375	78.4638	4.033	51.3577	12.736	54.6205
	80.4688	91.2894	15.6323	91.0541	15.2251	94.208	21.8463	95.2651	22.1817	80.4688	93.2837	7.7447	92.0393	7.0749	95.1955	20.1964	105.359	10.2511		80.4688	74.9698	23.4442	87.1249	13.701	98.1075	34.4199	119.328	20.7182	80.4688	95.2982	2.8194	94.9357	4.1949	111.217	18.4949	129.908	5.8544		88.3709	9.4184	86.843	8.2685	91.3719	-4.7069	78.7202	3.8988	51.8321	12.4685	54.9215
	80.8444	91.5477	15.4082	91.3096	15.0319	94.3981	21.5463	95.4187	21.9282	80.8444	93.5299	7.5311	92.3186	6.8646	95.3715	20.0334	105.667	9.9612		80.8444	75.5524	23.0864	87.579	13.3886	98.8002	33.9681	119.943	20.2912	80.8444	95.5028	2.6998	95.1207	4.0306	111.453	18.4161	130.159	5.6301		88.6972	9.27	87.2005	8.1355	91.6882	-4.9712	78.97	3.768	52.3047	12.2047	55.2149
	81.22	91.801	15.1862	91.5612	14.8399	94.5836	21.2486	95.5687	21.6758	81.22	93.7696	7.3218	92.591	6.659	95.5429	19.874	105.969	9.6774		81.22	76.1316	22.7316	88.0215	13.0812	99.4876	33.5185	120.542	19.8699	81.22	95.6996	2.5845	95.3005	3.8717	111.679	18.3401	130.403	5.413		89.0185	9.1238	87.5537	8.0041	91.9963	-5.2305	79.2133	3.6406	52.7756	11.9447	55.501
	81.5956	92.0497	14.9664	91.8088	14.6493	94.7644	20.9531	95.7152	21.4245	81.5956	94.003	7.1168	92.8566	6.4581	95.7099	19.7183	106.263	9.3997		81.5956	76.7072	22.3797	88.4529	12.7788	100.17	33.071	121.126	19.4544	81.5956	95.8888	2.4734	95.4751	3.7181	111.898	18.267	130.64	5.203		89.335	8.9798	87.9025	7.8741	92.2962	-5.4846	79.4502	3.5165	53.2447	11.6884	55.7799
	81.9712	92.2936	14.7488	92.0526	14.46	94.9407	20.6598	95.8582	21.1743	81.9712	94.2303	6.9161	93.1155	6.2619	95.8724	19.566	106.55	9.128		81.9712	77.2794	22.0308	88.8733	12.4813	100.847	32.6257	121.695	19.0446	81.9712	96.0708	2.3663	95.6448	3.5695	112.108	18.1966	130.87	5		89.6466	8.8379	88.247	7.7458	92.5882	-5.7337	79.681	3.3957	53.7119	11.4359	56.0517
	82.3468	92.5331	14.5335	92.2925	14.2721	95.1127	20.3688	95.9979	20.9253	82.3468	94.4514	6.7198	93.3678	6.0702	96.0305	19.4173	106.83	8.8623		82.3468	77.8481	21.6849	89.2828	12.1888	101.519	32.1827	122.249	18.6405	82.3468	96.2458	2.2632	95.8097	3.426	112.31	18.129	131.094	4.8037		89.9534	8.6982	88.5871	7.6189	92.8723	-5.9778	79.9056	3.2781	54.1771	11.1871	56.3165
	82.7224	92.768	14.3204	92.5287	14.0855	95.2805	20.0802	96.1344	20.6774	82.7224	94.6666	6.5276	93.6137	5.8832	96.1845	19.272	107.103	8.6026		82.7224	78.4134	21.3421	89.6818	11.9013	102.186	31.7421	122.789	18.242	82.7224	96.4141	2.1638	95.9699	3.2874	112.504	18.0639	131.312	4.614		90.2556	8.5606	88.923	7.4936	93.1488	-6.2168	80.1243	3.1638	54.6404	10.9421	56.5745
	83.098	92.9986	14.1095	92.7611	13.9003	95.4441	19.7939	96.2677	20.4307	83.098	94.876	6.3397	93.8533	5.7006	96.3342	19.1301	107.369	8.3487		83.098	78.9754	21.0024	90.0705	11.6187	102.849	31.3039	123.315	17.8493	83.098	96.5759	2.0683	96.1255	3.1535	112.691	18.0014	131.523	4.4307		90.553	8.4251	89.2545	7.3699	93.4177	-6.4508	80.3372	3.0526	55.1015	10.7009	56.8258
	83.4736	93.2249	13.9008	92.9898	13.7165	95.6038	19.5099	96.3979	20.1853	83.4736	95.0796	6.1559	94.0868	5.5225	96.4799	18.9916	107.629	8.1005		83.4736	79.534	20.6658	90.449	11.341	103.508	30.8682	123.828	17.4623	83.4736	96.7315	1.9763	96.2767	3.0243	112.871	17.9414	131.728	4.2537		90.8459	8.2917	89.5817	7.2477	93.6793	-6.6799	80.5444	2.9445	55.5604	10.4634	57.0705
	83.8492	93.447	13.6944	93.2149	13.5341	95.7597	19.2284	96.5252	19.9412	83.8492	95.2776	5.9762	94.3142	5.3488	96.6216	18.8565	107.882	7.8582		83.8492	80.0894	20.3323	90.8177	11.0681	104.162	30.435	124.327	17.0809	83.8492	96.8811	1.8878	96.4236	2.8996	113.044	17.8838	131.928	4.0828		91.1343	8.1604	89.9047	7.1271	93.9336	-6.904	80.7461	2.8394	56.0169	10.2297	57.3088
	84.2248	93.665	13.4902	93.4364	13.3532	95.9118	18.9493	96.6496	19.6983	84.2248	95.4701	5.8007	94.5357	5.1795	96.7593	18.7246	108.129	7.6215		84.2248	80.6413	20.002	91.1767	10.8001	104.812	30.0044	124.812	16.7051	84.2248	97.025	1.8028	96.5664	2.7793	113.211	17.8285	132.122	3.9178		91.4182	8.0312	90.2233	7.008	94.1808	-7.1232	80.9424	2.7374	56.4711	9.9997	57.5408
	84.6004	93.879	13.2883	93.6544	13.1737	96.0603	18.6727	96.7711	19.4569	84.6004	95.6572	5.6292	94.7514	5.0144	96.8932	18.5959	108.37	7.3904		84.6004	81.19	19.6749	91.5262	10.5369	105.457	29.5764	125.286	16.335	84.6004	97.1633	1.721	96.705	2.6633	113.371	17.7754	132.31	3.7585		91.6977	7.904	90.5377	6.8906	94.4211	-7.3375	81.1333	2.6384	56.9227	9.7734	57.7667
	84.976	94.089	13.0886	93.8688	12.9957	96.2052	18.3985	96.8899	19.2167	84.976	95.839	5.4617	94.9615	4.8535	97.0234	18.4704	108.604	7.1648		84.976	81.7354	19.351	91.8665	10.2785	106.099	29.1511	125.746	15.9705	84.976	97.2964	1.6424	96.8398	2.5515	113.525	17.7245	132.493	3.6049		91.9728	7.7788	90.8478	6.7746	94.6547	-7.5471	81.3191	2.5423	57.3716	9.5508	57.9866
	85.3516	94.2952	12.8912	94.0798	12.8192	96.3467	18.1268	97.006	18.978	85.3516	96.0157	5.2981	95.166	4.6969	97.1498	18.3481	108.832	6.9447		85.3516	82.2773	19.0303	92.1977	10.0247	106.737	28.7286	126.195	15.6115	85.3516	97.4245	1.567	96.9707	2.4437	113.674	17.6757	132.671	3.4568		92.2436	7.6557	91.1537	6.6603	94.8816	-7.7519	81.4998	2.449	57.8178	9.3319	58.2005
	85.7272	94.4976	12.6961	94.2874	12.6441	96.4849	17.8576	97.1195	18.7408	85.7272	96.1874	5.1385	95.3652	4.5443	97.2727	18.2289	109.055	6.73		85.7272	82.816	18.7128	92.5201	9.7757	107.371	28.3089	126.632	15.2581	85.7272	97.5476	1.4945	97.0979	2.3399	113.816	17.629	132.844	3.3139		92.5102	7.5345	91.4553	6.5475	95.102	-7.9519	81.6756	2.3586	58.261	9.1167	58.4088
	86.1028	94.6963	12.5032	94.4916	12.4706	96.6199	17.5909	97.2304	18.5049	86.1028	96.3541	4.9827	95.5591	4.3958	97.3921	18.1127	109.272	6.5206		86.1028	83.3512	18.3985	92.834	9.5313	108.001	27.892	127.056	14.9102	86.1028	97.6661	1.425	97.2215	2.2399	113.954	17.5842	133.012	3.1762		92.7727	7.4154	91.7527	6.4363	95.3162	-8.1473	81.8466	2.2709	58.7012	8.9051	58.6114
	86.4784	94.8913	12.3125	94.6924	12.2987	96.7517	17.3268	97.3389	18.2706	86.4784	96.5161	4.8307	95.7478	4.2512	97.508	17.9995	109.483	6.3164		86.4784	83.883	18.0876	93.1394	9.2916	108.628	27.478	127.47	14.5678	86.4784	97.7801	1.3582	97.3415	2.1436	114.086	17.5414	133.175	3.0436		93.0309	7.2982	92.0459	6.3267	95.5241	-8.3381	82.0129	2.186	59.1382	8.6971	58.8085
	86.854	95.0828	12.1241	94.8899	12.1282	96.8804	17.0652	97.445	18.0378	86.854	96.6733	4.6824	95.9315	4.1105	97.6206	17.8892	109.688	6.1174		86.854	84.4112	17.7799	93.4366	9.0564	109.251	27.067	127.873	14.2309	86.854	97.8898	1.2942	97.4582	2.051	114.213	17.5004	133.334	2.9157		93.2851	7.1829	92.3349	6.2187	95.726	-8.5244	82.1747	2.1037	59.5719	8.4928	59.0003
	87.2296	95.2708	11.9379	95.0842	11.9594	97.0062	16.8063	97.5487	17.8065	87.2296	96.826	4.5379	96.1103	3.9737	97.73	17.7818	109.889	5.9235		87.2296	84.936	17.4755	93.7258	8.8257	109.87	26.6589	128.265	13.8995	87.2296	97.9953	1.2328	97.5716	1.9618	114.335	17.4611	133.488	2.7926		93.5353	7.0696	92.6197	6.1122	95.9221	-8.7061	82.332	2.024	60.0022	8.292	59.1868
	87.6052	95.4554	11.754	95.2752	11.7921	97.1292	16.5499	97.6501	17.5768	87.6052	96.9742	4.3969	96.2844	3.8407	97.8361	17.6773	110.084	5.7345		87.6052	85.4571	17.1743	94.0073	8.5995	110.485	26.2539	128.646	13.5734	87.6052	98.0969	1.174	97.6817	1.8761	114.453	17.4236	133.638	2.6741		93.7815	6.9581	92.9004	6.0074	96.1124	-8.8834	82.485	1.9468	60.4289	8.0948	59.3682
	87.9808	95.6366	11.5723	95.4631	11.6264	97.2493	16.2961	97.7493	17.3487	87.9808	97.1181	4.2596	96.4537	3.7113	97.9392	17.5756	110.274	5.5505		87.9808	85.9746	16.8765	94.2811	8.3778	111.097	25.852	129.018	13.2528	87.9808	98.1947	1.1176	97.7888	1.7936	114.567	17.3878	133.784	2.56		94.0238	6.8486	93.1769	5.904	96.2971	-9.0563	82.6337	1.8721	60.8518	7.901	59.5447
	88.3564	95.8145	11.3929	95.6478	11.4622	97.3668	16.0449	97.8462	17.1222	88.3564	97.2577	4.1258	96.6185	3.5856	98.0392	17.4766	110.459	5.3713		88.3564	86.4883	16.582	94.5475	8.1604	111.706	25.4531	129.379	12.9374	88.3564	98.2889	1.0636	97.8928	1.7144	114.676	17.3535	133.925	2.4502		94.2622	6.7409	93.4493	5.8023	96.4763	-9.2249	82.7783	1.7999	61.2708	7.7108	59.7163
	88.732	95.9892	11.2157	95.8293	11.2997	97.4815	15.7964	97.9411	16.8973	88.732	97.3932	3.9955	96.7789	3.4634	98.1362	17.3803	110.639	5.1968		88.732	86.9981	16.2908	94.8067	7.9474	112.311	25.0575	129.73	12.6275	88.732	98.3795	1.0119	97.9938	1.6382	114.781	17.3209	134.063	2.3445		94.4968	6.635	93.7175	5.7021	96.6503	-9.3893	82.9189	1.73	61.6858	7.5241	59.8832
	89.1076	96.1607	11.0407	96.0078	11.1388	97.5938	15.5505	98.0339	16.6741	89.1076	97.5247	3.8686	96.9349	3.3448	98.2303	17.2866	110.814	5.0271		89.1076	87.5041	16.0029	95.0588	7.7387	112.912	24.665	130.072	12.3228	89.1076	98.4668	0.9624	98.092	1.565	114.883	17.2897	134.196	2.2429		94.7277	6.5309	93.9817	5.6035	96.8191	-9.5495	83.0556	1.6625	62.0967	7.3408	60.0454
	89.4832	96.3292	10.8679	96.1832	10.9795	97.7035	15.3072	98.1246	16.4526	89.4832	97.6523	3.745	97.0867	3.2296	98.3217	17.1956	110.985	4.8619		89.4832	88.006	15.7183	95.304	7.5343	113.509	24.2757	130.405	12.0233	89.4832	98.5509	0.915	98.1874	1.4948	114.98	17.2599	134.326	2.1452		94.9548	6.4286	94.2418	5.5065	96.9828	-9.7056	83.1885	1.5973	62.5032	7.1609	60.2032
	89.8588	96.4946	10.6974	96.3556	10.8219	97.8109	15.0667	98.2133	16.2327	89.8588	97.776	3.6247	97.2344	3.1177	98.4103	17.107	111.151	4.7011		89.8588	88.5039	15.4371	95.5426	7.334	114.103	23.8898	130.729	11.7291	89.8588	98.6319	0.8697	98.2802	1.4273	115.075	17.2315	134.452	2.0513		95.1783	6.3281	94.4979	5.411	97.1417	-9.8576	83.3177	1.5342	62.9053	6.9843	60.3565
	90.2344	96.657	10.529	96.5251	10.6658	97.9158	14.8287	98.3001	16.0146	90.2344	97.896	3.5077	97.378	3.0091	98.4962	17.021	111.313	4.5449		90.2344	88.9975	15.1591	95.7746	7.1379	114.692	23.5071	131.044	11.4401	90.2344	98.7099	0.8264	98.3703	1.3625	115.165	17.2045	134.575	1.9611		95.3981	6.2293	94.75	5.3171	97.2958	-10.0056	83.4432	1.4733	63.3028	6.8112	60.5056
	90.61	96.8165	10.3629	96.6915	10.5114	98.0185	14.5935	98.3851	15.7982	90.61	98.0124	3.3939	97.5178	2.9037	98.5796	16.9374	111.47	4.3929		90.61	89.4868	14.8845	96.0003	6.9459	115.278	23.1278	131.35	11.1562	90.61	98.785	0.7849	98.4578	1.3004	115.252	17.1787	134.694	1.8743		95.6144	6.1323	94.998	5.2246	97.4452	-10.1497	83.5653	1.4145	63.6955	6.6413	60.6506
	90.9856	96.9731	10.1989	96.8551	10.3587	98.119	14.3609	98.4681	15.5836	90.9856	98.1253	3.2831	97.6537	2.8015	98.6604	16.8562	111.624	4.2452		90.9856	89.9717	14.6132	96.2198	6.758	115.86	22.7518	131.648	10.8774	90.9856	98.8574	0.7454	98.5429	1.2407	115.337	17.1542	134.81	1.791		95.8272	6.037	95.2421	5.1338	97.5902	-10.29	83.6839	1.3578	64.0835	6.4747	60.7914
	91.3612	97.1269	10.0371	97.0158	10.2076	98.2173	14.131	98.5494	15.3707	91.3612	98.2347	3.1754	97.786	2.7023	98.7388	16.7774	111.773	4.1016		91.3612	90.4521	14.3453	96.4333	6.574	116.438	22.3792	131.938	10.6037	91.3612	98.9272	0.7075	98.6256	1.1836	115.418	17.1308	134.923	1.711		96.0365	5.9433	95.4823	5.0444	97.7307	-10.4265	83.7993	1.3031	64.4664	6.3113	60.9284
	91.7368	97.278	9.8775	97.1737	10.0581	98.3136	13.9038	98.6289	15.1596	91.7368	98.3408	3.0708	97.9146	2.6062	98.8147	16.7009	111.918	3.9621		91.7368	90.9278	14.0806	96.6409	6.394	117.011	22.01	132.22	10.335	91.7368	98.9945	0.6714	98.7059	1.1288	115.496	17.1086	135.032	1.6342		96.2423	5.8513	95.7186	4.9566	97.867	-10.5593	83.9113	1.2503	64.8443	6.1512	61.0615
	92.1124	97.4263	9.7201	97.3288	9.9103	98.4078	13.6792	98.7066	14.9504	92.1124	98.4437	2.969	98.0397	2.513	98.8884	16.6265	112.059	3.8267		92.1124	91.3987	13.8192	96.8427	6.2179	117.581	21.6443	132.495	10.0713	92.1124	99.0593	0.637	98.784	1.0762	115.571	17.0875	135.139	1.5605		96.4448	5.7609	95.951	4.8703	97.9991	-10.6885	84.0203	1.1993	65.217	5.9942	61.1908
	92.488	97.572	9.5647	97.4811	9.7642	98.4999	13.4574	98.7827	14.7429	92.488	98.5435	2.8702	98.1614	2.4227	98.9597	16.5544	112.197	3.6951		92.488	91.8648	13.5612	97.0391	6.0456	118.145	21.2821	132.762	9.8125	92.488	99.1218	0.6041	98.8599	1.0259	115.644	17.0674	135.242	1.4898		96.644	5.6721	96.1795	4.7855	98.1272	-10.8141	84.1261	1.1502	65.5843	5.8403	61.3165
	92.8636	97.7151	9.4116	97.6307	9.6197	98.5902	13.2383	98.8571	14.5373	92.8636	98.6401	2.7741	98.2798	2.3351	99.0289	16.4845	112.331	3.5673		92.8636	92.3258	13.3064	97.23	5.8771	118.705	20.9233	133.021	9.5587	92.8636	99.1821	0.5727	98.9336	0.9777	115.714	17.0483	135.343	1.4219		96.8399	5.5849	96.4042	4.7021	98.2513	-10.9362	84.229	1.1029	65.9463	5.6896	61.4387
	93.2392	97.8556	9.2605	97.7775	9.4769	98.6786	13.0218	98.9299	14.3335	93.2392	98.7338	2.6809	98.3949	2.2503	99.096	16.4166	112.461	3.4433		93.2392	92.7818	13.055	97.4156	5.7124	119.261	20.5681	133.274	9.3096	93.2392	99.2402	0.5428	99.0052	0.9315	115.782	17.0302	135.44	1.3569		97.0326	5.4992	96.6252	4.6203	98.3717	-11.0549	84.329	1.0574	66.3027	5.5419	61.5574
	93.6148	97.9936	9.1116	97.9217	9.3357	98.7652	12.808	99.0011	14.1316	93.6148	98.8247	2.5903	98.5068	2.1682	99.1609	16.3508	112.588	3.323		93.6148	93.2325	12.8068	97.5961	5.5513	119.811	20.2164	133.519	9.0655	93.6148	99.2963	0.5142	99.0749	0.8873	115.847	17.0131	135.535	1.2945		97.2221	5.4151	96.8424	4.5399	98.4884	-11.1702	84.4261	1.0135	66.6536	5.3972	61.6728
	93.9904	98.1292	8.9648	98.0633	9.1963	98.85	12.597	99.0707	13.9316	93.9904	98.9127	2.5024	98.6157	2.0887	99.2239	16.287	112.711	3.2062		93.9904	93.6779	12.5619	97.7716	5.3939	120.357	19.8683	133.758	8.826	93.9904	99.3504	0.4871	99.1426	0.845	115.91	16.9968	135.628	1.2347		97.4084	5.3325	97.0559	4.461	98.6015	-11.2823	84.5205	0.9712	66.9987	5.2555	61.7849
	94.366	98.2623	8.82	98.2023	9.0584	98.933	12.3886	99.1388	13.7334	94.366	98.998	2.417	98.7215	2.0117	99.2849	16.2251	112.831	3.0929		94.366	94.1179	12.3203	97.9422	5.2401	120.898	19.5238	133.991	8.5913	94.366	99.4026	0.4612	99.2083	0.8045	115.971	16.9813	135.718	1.1774		97.5917	5.2514	97.2658	4.3835	98.7111	-11.3911	84.6123	0.9305	67.3382	5.1167	61.8938
	94.7416	98.3931	8.6773	98.3387	8.9222	99.0144	12.1829	99.2055	13.5371	94.7416	99.0806	2.3342	98.8245	1.9373	99.3439	16.1652	112.948	2.9831		94.7416	94.5523	12.0819	98.1081	5.0897	121.433	19.1828	134.217	8.3613	94.7416	99.4529	0.4365	99.2723	0.7658	116.029	16.9667	135.805	1.1224		97.7719	5.1718	97.472	4.3074	98.8173	-11.4968	84.7014	0.8914	67.6718	4.9809	61.9996
	95.1172	98.5216	8.5367	98.4726	8.7877	99.0941	11.9799	99.2707	13.3427	95.1172	99.1607	2.2539	98.9246	1.8652	99.4012	16.1071	113.061	2.8766		95.1172	94.981	11.8467	98.2694	4.9429	121.963	18.8455	134.436	8.1359	95.1172	99.5015	0.413	99.3344	0.7287	116.086	16.9528	135.889	1.0698		97.9491	5.0935	97.6746	4.2327	98.9202	-11.5994	84.7881	0.8537	67.9996	4.848	62.1024
	95.4928	98.6478	8.3982	98.604	8.6549	99.1723	11.7796	99.3344	13.1502	95.4928	99.2383	2.1759	99.0219	1.7954	99.4566	16.0509	113.172	2.7734		95.4928	95.404	11.6148	98.4262	4.7994	122.487	18.5118	134.65	7.9151	95.4928	99.5484	0.3907	99.3948	0.6933	116.14	16.9397	135.972	1.0195		98.1233	5.0167	97.8736	4.1595	99.0199	-11.699	84.8722	0.8175	68.3214	4.7178	62.2024
	95.8684	98.7718	8.2616	98.733	8.5236	99.2489	11.582	99.3968	12.9596	95.8684	99.3134	2.1003	99.1166	1.728	99.5103	15.9964	113.279	2.6733		95.8684	95.8211	11.3861	98.5787	4.6593	123.005	18.1818	134.858	7.6988	95.8684	99.5936	0.3694	99.4534	0.6595	116.193	16.9273	136.052	0.9712		98.2947	4.9413	98.0692	4.0876	99.1166	-11.7957	84.954	0.7827	68.6373	4.5905	62.2994
	96.244	98.8936	8.1271	98.8595	8.3941	99.3239	11.387	99.4578	12.771	96.244	99.3862	2.027	99.2086	1.6628	99.5623	15.9436	113.384	2.5764		96.244	96.2323	11.1606	98.7269	4.5226	123.517	17.8553	135.06	7.487	96.244	99.6373	0.3492	99.5105	0.6271	116.244	16.9156	136.13	0.9251		98.4632	4.8673	98.2612	4.0171	99.2102	-11.8895	85.0335	0.7492	68.9472	4.4659	62.3937
	96.6196	99.0132	7.9946	98.9837	8.2661	99.3975	11.1947	99.5175	12.5843	96.6196	99.4568	1.956	99.2981	1.5997	99.6127	15.8926	113.486	2.4825		96.6196	96.6374	10.9383	98.871	4.389	124.024	17.5326	135.257	7.2796	96.6196	99.6795	0.33	99.5659	0.5962	116.293	16.9046	136.206	0.8809		98.6288	4.7946	98.4498	3.948	99.3009	-11.9805	85.1107	0.717	69.2511	4.3441	62.4853
	96.9952	99.1307	7.8641	99.1055	8.1398	99.4697	11.005	99.5759	12.3995	96.9952	99.5251	1.8872	99.3851	1.5388	99.6614	15.8431	113.585	2.3915		96.9952	97.0364	10.7192	99.0111	4.2587	124.524	17.2135	135.448	7.0766	96.9952	99.7202	0.3117	99.6198	0.5667	116.341	16.8941	136.279	0.8387		98.7917	4.7232	98.6351	3.8802	99.3888	-12.0688	85.1857	0.6861	69.549	4.2249	62.5744
	97.3708	99.2462	7.7356	99.2249	8.0151	99.5405	10.818	99.633	12.2166	97.3708	99.5913	1.8205	99.4697	1.4799	99.7087	15.7953	113.681	2.3034		97.3708	97.4291	10.5032	99.1473	4.1315	125.017	16.8981	135.634	6.878	97.3708	99.7595	0.2944	99.6721	0.5385	116.386	16.8843	136.351	0.7983		98.9518	4.6531	98.8169	3.8137	99.474	-12.1544	85.2586	0.6564	69.8409	4.1083	62.6608
	97.7464	99.3596	7.609	99.3421	7.8921	99.6099	10.6337	99.6888	12.0357	97.7464	99.6554	1.7558	99.552	1.423	99.7544	15.7491	113.775	2.2182		97.7464	97.8157	10.2904	99.2797	4.0075	125.505	16.5864	135.815	6.6836	97.7464	99.7975	0.2779	99.723	0.5117	116.431	16.875	136.42	0.7596		99.1093	4.5843	98.9955	3.7485	99.5565	-12.2374	85.3295	0.6279	70.1267	3.9944	62.7448
	98.122	99.471	7.4844	99.4571	7.7707	99.678	10.452	99.7434	11.8567	98.122	99.7175	1.6932	99.632	1.3681	99.7987	15.7043	113.866	2.1357		98.122	98.1958	10.0807	99.4083	3.8864	125.985	16.2784	135.99	6.4934	98.122	99.8342	0.2623	99.7725	0.486	116.473	16.8662	136.488	0.7227		99.2641	4.5168	99.1707	3.6846	99.6364	-12.3179	85.3983	0.6005	70.4065	3.883	62.8265
	98.4976	99.5805	7.3616	99.5698	7.6508	99.7448	10.2729	99.7968	11.6797	98.4976	99.7777	1.6326	99.7098	1.315	99.8415	15.6611	113.954	2.0558		98.4976	98.5696	9.8741	99.5334	3.7684	126.459	15.9741	136.161	6.3075	98.4976	99.8697	0.2474	99.8206	0.4615	116.515	16.858	136.554	0.6874		99.4163	4.4504	99.3428	3.622	99.7138	-12.3959	85.4652	0.5742	70.6802	3.7742	62.9058
	98.8732	99.6881	7.2408	99.6803	7.5326	99.8103	10.0964	99.849	11.5046	98.8732	99.8359	1.5739	99.7854	1.2638	99.883	15.6193	114.041	1.9786		98.8732	98.937	9.6707	99.655	3.6533	126.926	15.6735	136.327	6.1256	98.8732	99.9039	0.2333	99.8673	0.4382	116.555	16.8502	136.618	0.6537		99.5659	4.3853	99.5116	3.5606	99.7888	-12.4714	85.5301	0.549	70.948	3.6678	62.9828
	99.2488	99.7938	7.1219	99.7887	7.416	99.8746	9.9225	99.9001	11.3315	99.2488	99.8923	1.5171	99.8589	1.2143	99.9232	15.5788	114.124	1.9038		99.2488	99.2978	9.4702	99.7733	3.541	127.386	15.3766	136.489	5.9478	99.2488	99.937	0.22	99.9128	0.4159	116.593	16.8429	136.68	0.6214		99.7131	4.3213	99.6774	3.5005	99.8614	-12.5446	85.5932	0.5248	71.2098	3.5639	63.0576
	99.6244	99.8977	7.0049	99.895	7.3009	99.9377	9.7512	99.95	11.1603	99.6244	99.9469	1.4621	99.9304	1.1666	99.9621	15.5398	114.206	1.8316		99.6244	99.6522	9.2729	99.8882	3.4317	127.839	15.0834	136.646	5.7741	99.6244	99.9689	0.2073	99.9569	0.3947	116.63	16.836	136.74	0.5907		99.8577	4.2585	99.84	3.4416	99.9318	-12.6155	85.6546	0.5016	71.4657	3.4624	63.1303
	100	99.9998	6.8897	99.9992	7.1875	100	9.5825	99.9996	10.9911	100	99.9998	1.4089	99.9999	1.1205	100	15.502	114.285	1.7617		100	100	9.0785	99.9999	3.325	128.284	14.7938	136.799	5.6043	100	99.9998	0.1953	99.9998	0.3744	116.666	16.8296	136.799	0.5613		99.9995	4.1968	99.9988	3.3839	99.9996	-12.6842	85.7142	0.4793	71.7157	3.3632	63.2009
[truncated: 5 more columns]
